# Supplementary material for: Blastocystis infection in Tibetan antelopes (Pantholops hodgsonii) alters gut microbiota composition and function
Source: Front Cell Infect Microbiol. 2025 Dec 2;15:1719025. doi: 10.3389/fcimb.2025.1719025 (PMC12705584; doi:10.3389/fcimb.2025.1719025)
Supplement: Supplementary Table 1 — Blastocystis infection status of the sampled Tibetan antelopes. [file Table1.xlsx]

## Sheet: Table1
Supplementary Table 1. Blastocystis infected status of the sampled Tibetan antelopes.
Sample	region	date	disease	Project
XZ1	XZ	2024.05	infected	PRJNA1257558
XZ2	XZ	2024.05	infected	PRJNA1257558
XZ3	XZ	2024.05	uninfected	PRJNA1257558
XZ4	XZ	2024.05	uninfected	PRJNA1257558
XZ5	XZ	2024.05	uninfected	PRJNA1257558
XZ6	XZ	2024.05	uninfected	PRJNA1257558
XZ7	XZ	2024.05	uninfected	PRJNA1257558
XZ8	XZ	2024.05	uninfected	PRJNA1257558
XZ9	XZ	2024.05	uninfected	PRJNA1257558
XZ10	XZ	2024.05	uninfected	PRJNA1257558
XZ11	XZ	2024.05	uninfected	PRJNA1257558
XZ12	XZ	2024.05	uninfected	PRJNA1257558
XZ13	XZ	2024.05	uninfected	PRJNA1257558
XZ14	XZ	2024.05	uninfected	PRJNA1257558
XZ15	XZ	2024.05	uninfected	PRJNA1257558
XZ16	XZ	2024.05	uninfected	PRJNA1257558
XZ17	XZ	2024.05	uninfected	PRJNA1257558
XZ18	XZ	2024.05	uninfected	PRJNA1257558
XZ19	XZ	2024.05	uninfected	PRJNA1257558
XZ20	XZ	2024.05	uninfected	PRJNA1257558
QH1	QH	2024.03	infected	PRJNA1257558
QH2	QH	2024.03	infected	PRJNA1257558
QH3	QH	2024.03	infected	PRJNA1257558
QH4	QH	2024.03	infected	PRJNA1257558
QH5	QH	2024.03	infected	PRJNA1257558
QH6	QH	2024.03	infected	PRJNA1257558
QH7	QH	2024.03	infected	PRJNA1257558
QH8	QH	2024.03	infected	PRJNA1257558
QH9	QH	2024.03	infected	PRJNA1257558
QH10	QH	2024.03	infected	PRJNA1257558
QH11	QH	2024.03	infected	PRJNA1257558
QH12	QH	2024.03	infected	PRJNA1257558
QH13	QH	2024.03	uninfected	PRJNA1257558
QH14	QH	2024.03	uninfected	PRJNA1257558
QH15	QH	2024.03	uninfected	PRJNA1257558
QH16	QH	2024.03	uninfected	PRJNA1257558
QH17	QH	2024.03	uninfected	PRJNA1257558
QH18	QH	2024.03	uninfected	PRJNA1257558
QH19	QH	2024.03	uninfected	PRJNA1257558
QH20	QH	2024.03	uninfected	PRJNA1257558
QH21	QH	2024.03	uninfected	PRJNA1257558
QH22	QH	2024.03	uninfected	PRJNA1257558
QH23	QH	2024.03	uninfected	PRJNA1257558
QH24	QH	2024.03	uninfected	PRJNA1257558
XJ1	XJ	2023.11	infected	PRJNA1257558
XJ2	XJ	2023.11	infected	PRJNA1257558
XJ3	XJ	2023.11	infected	PRJNA1257558
XJ4	XJ	2023.11	infected	PRJNA1257558
XJ5	XJ	2023.11	infected	PRJNA1257558
XJ6	XJ	2023.11	infected	PRJNA1257558
XJ7	XJ	2023.11	infected	PRJNA1257558
XJ8	XJ	2023.11	infected	PRJNA1257558
XJ9	XJ	2023.11	infected	PRJNA1257558
XJ10	XJ	2023.11	infected	PRJNA1257558
XJ11	XJ	2023.11	infected	PRJNA1257558
XJ12	XJ	2023.11	infected	PRJNA1257558
XJ13	XJ	2023.11	uninfected	PRJNA1257558
XJ14	XJ	2023.11	uninfected	PRJNA1257558
XJ15	XJ	2023.11	uninfected	PRJNA1257558
XJ16	XJ	2023.11	uninfected	PRJNA1257558
XJ17	XJ	2023.11	uninfected	PRJNA1257558
XJ18	XJ	2023.11	uninfected	PRJNA1257558
XJ19	XJ	2023.11	uninfected	PRJNA1257558
XJ20	XJ	2023.11	uninfected	PRJNA1257558
XJ21	XJ	2023.11	uninfected	PRJNA1257558
XJ22	XJ	2023.11	uninfected	PRJNA1257558
XJ23	XJ	2023.11	uninfected	PRJNA1257558
XJ24	XJ	2023.11	uninfected	PRJNA1257558

## Sheet: Table2
Supplementary Table 2 ： Composition at species level in Tibetan antelope gut
name	QH19	XJ22	XJ4	XZ8	QH10	XJ12	XJ13	XZ5	QH1	XZ19	QH16	XZ12	XJ14	QH9	XJ3	QH21	XJ10	XJ17	QH7	QH17	QH20	QH23	XJ7	XJ2	XZ6	XZ10	QH15	XJ1	XZ15	QH13	XZ11	QH4	QH18	QH11	XZ17	QH5	XJ20	XJ11	XJ8	QH6	XJ15	XZ20	XZ16	XJ9	QH22	XZ18	XZ2	QH12	QH2
Mycetocola zhujimingii	40.4924	0	0	0.92952	0.09489	0	0	0.4175	1.07534	0.86745	0	0.05163	0	0	0	5e-05	0	0.89371	0	64.5767	67.1738	0.00538	0	0	1.06532	13.3833	0	0	0.09348	0	1.84746	0	22.0294	0	0.44103	0.02788	1.41741	0	0	0	0	9.56669	0.66201	0	0	0.09345	0.49272	0	0.89457
Nocardioides sp 406	15.652	0	0	0.01256	0	0	0	0	0.02096	0	0	0	0	0	0	0	0	0	0	8.00788	5.89444	0	0	0	0.00311	0	0	0	0.00213	0	0.00997	0	1.65998	0	0	0	0	0	0	0	0	0.02966	0	0	0	0	0.00653	0	0.0141
Escherichia coli	7.23153	0	0	0	54.9992	0	0	0	15.0796	0	0.2475	0	0	14.8331	0	6.57037	0	0	0.54676	0.04809	0	34.6829	0	0	0	0	61.6641	0	0.00334	0.20049	0	0.58621	2.6136	0.57462	0	52.4125	0	0	0	0.29975	0	0	0	0	28.431	0	0	0.23229	26.1025
Enterococcus hirae	5.16787	0	0	0.37584	0.00421	0	0	1.25916	25.3757	0.01176	0.00318	1.16671	0	0	0	1.58761	0	0	0	0	0	0	0	0	0.02008	0	0	0	3.8061	0	0.31728	0	0	0	0	0	0	0	0	0	0	0	0	0	0	0	0	0	44.2024
Arthrobacter sp 208	5.01118	0	0	2.79997	0.03784	0	0	7.98314	0.66685	5.42094	0	8.98444	0	0	0	0	0	32.2745	0	7.08682	2.30596	0.00145	0	0	2.00907	11.4146	0	0	1.72745	0	3.58046	0	0.65183	0	8.87381	0.00647	25.6085	0	0	0	0	7.79111	4.80783	0	0	7.73538	8.49788	0	0.50518
Enterococcus faecium	3.59665	0	0	14.9295	0	0	0	36.1563	0.09596	24.2591	0	6.10966	0	0	0	0.51267	0	0	0	0	0.03019	0.01013	0	0	29.2725	0	0.00109	0	54.3314	0	13.1998	0	0	0	0	0	0	0	0	0	0	5.75674	6.1039	0	0.04506	0.00587	12.1247	0	0
Devosia sp 1566	3.57533	0	0	0.00309	0	0	0	0	0.00673	0	0	0	0	0	0	0	0	0	0	2.65608	1.53096	0	0	0	0.00584	0.00679	0	0	0	0	0.00619	0	2.92589	0	0	0	0	0	0	0	0	0.01393	0	0	0	0	0	0	0.00153
Carnobacterium sp 17 4	2.46545	0	0	0.88134	0.03454	0	0	0	0	1.87999	0	0	0	0	0	0.00635	0	0	0	1.94072	0.44464	0	0	0	0.00157	0	0.04938	0	0.34743	0	0.15951	0	1.04015	0	0	0.02152	0	0	0	0	0	0.04062	0	0	0.00028	0	0.67696	0	0.13115
Carnobacterium viridans	2.34859	0	0	0	0.01795	0	0	0	0	0.02937	0	0	0	0	0	0.00784	0	0	0	0.91906	0.50263	0	0	0	0	0	0.00558	0	0	0	0	0	0.77251	0	0	0.00703	0	0	0	0	0	0	0	0	0	0	0	0	0.07007
Flavimobilis marinus	2.22547	0	0	0	0	0	0	0	0	0	0	0	0	0	0	0	0	0	0	0	0	0	0	0	0	0	0	0	0	0	0	0	1.49446	0	0	0	0	0	0	0	0	0	0	0	0	0	0	0	0
Pedobacter quisquiliarum	1.96195	0	0	0	0	0	0	0	0	0	0	0	0	0	0	0	0	0	0	0.09981	0.10606	0	0	0	0	0	0	0	0	0	0	0	5.18522	0	0	0	0	0	0	0	0	0	0	0	0	0	0	0	0
Cellulomonas shaoxiangyii	1.48128	0	0	0	0	0	0	0	0.10542	0	0	0	0	0	0	0	0	0	0	1.71102	1.08672	0	0	0	0	0	0	0	0	0	0	0	0.01597	0	0	0	0	0	0	0	0	0	0	0	0	0	0	0	0.15325
Georgenia faecalis	0.94704	0	0	0.0072	0.01623	0	0	0	0.73719	0	0	0	0	0	0	0	0	0	0	4.54683	1.13732	0	0	0	0.01329	0.00734	0	0	0.00749	0	0.00796	0	0.09316	0	0	0.0007	0	0	0	0	0	0.01197	0	0	0	0	0.01203	0	0.77532
Cellulomonas cellasea	0.9345	0	0	0	0	0	0	0	0	0	0	0	0	0	0	0	0	0	0	0	0.25858	0	0	0	0	0	0	0	0	0	0	0	0.02032	0	0	0	0	0	0	0	0	0	0	0	0	0	0	0	0
Sphingomonas aerolata	0.66144	0	0	0	0	0	0	0	0	0	0	0	0	0	0	0	0	0	0	0	0	0	0	0	0	0	0	0	0	0	0	0	0	0	0	0	0	0	0	0	0	0	0	0	0	0	0	0	0
Lacrimispora algidixylanolytica	0.55717	0	0	0	0	0	0	0	0.05258	0	0	0	0	0	0	0	0	0	0	0	0	0	0	0	0	0	0	0	0	0	0	0	0	0	0	0	0	0	0	0	0	0	0	0	0	0	0	0	0.60084
Massilia aurea	0.48383	0	0	0	0	0	0	0	0	0	0	0	0	0	0	0	0	0	0	0.00437	0.01332	0	0	0	0	0	0	0	0	0	0	0	0.19618	0	0	0	0	0	0	0	0	0	0	0	0	0	0	0	0
Rhodococcus sp X156	0.47964	0	0	0.04879	0.00317	0	0	0.03187	0.01259	0.08518	0	0.00668	0	0	0	0	0	0.02492	0	0.63798	0.45631	0	0	0	0.0459	0.07722	0	0	0.02309	0	0.0841	0	0.57507	0	0.07534	0	0.03358	0	0	0	0	0.28844	0.08619	0	0	0.03552	0.06533	0	0.00477
Exiguobacterium sibiricum	0.30354	0	0	0	0	0	0	0	0	0	0	0	0	0	0	0	0	0	0	0.15012	0.03194	0	0	0	0	0	0	0	0	0	0	0	0	0	0	0	0	0	0	0	0	0	0	0	0	0	0	0	0
Planococcus sp Sa1BUA13	0.28805	0	0	0	0.05782	0	0	0	0.00433	0	0.17716	0	0	0	0	0	0	0	0	0.00461	0.01563	0	0	0	0	0	0.10739	0	0	0	0	0	11.3388	0	0	0.76768	0	0	0	0	0	0	0	0	0	0	0	0.00272	0
Arthrobacter gandavensis	0.26356	0	0	0.26488	0.11461	0	0	0.31258	1.20515	0.36898	0	0.09438	0	0	0	0.00052	0	0.86134	0	2.75824	0.11474	0.00307	0	0	0.21422	0.51273	0	0	0.10125	0	0.32931	0	2.93741	0	0.22004	0.00494	0.52407	0	0	0	0	0.65802	0.17872	0	0	0.0704	0.12707	0	0.64113
Erythrobacter donghaensis	0.25214	0	0	0.03362	0.01731	0	0	0.0649	0.519	0.03822	0	0.04418	0	0	0	0.00568	0	0.18542	0	0.13345	0.10143	0.00677	0	0.34465	0.03842	0.18703	0.01092	0	0.11154	0	0.04135	0	0.08223	0	0.08824	0.03928	0.36133	0	0	0	0	0.0708	0.10587	0	0.04107	0.0953	0.08826	0	0.35076
Sanguibacter inulinus	0.23818	0	0	0	0	0	0	0	0	0	0	0	0	0	0	0	0	0	0	0	0.22326	0	0	0	0	0	0	0	0	0	0	0	0.40238	0	0	0	0	0	0	0	0	0	0	0	0	0	0	0	0.00995
Aureimonas glaciei	0.23119	0	0	0	0	0	0	0	0	0	0	0	0	0	0	0	0	0	0	0	0.00902	0	0	0	0	0	0	0	0	0	0	0	0.47587	0	0	0	0	0	0	0	0	0	0	0	0	0	0	0	0
Arthrobacter sp 08Y14	0.22	0	0	72.9602	0.4314	0	0	43.542	9.4328	59.0539	0	47.0279	0	0	0	0.01416	0	52.7878	0	0.81931	0.12367	0.06012	0	0	57.2088	71.466	0.00109	0	24.935	0	71.0987	0	2.81422	0	72.5056	0.02963	49.9168	0	0	0	0	67.6671	80.2492	0	0	86.5725	64.9497	0	6.3407
Blastococcus sp DSM 44270	0.21316	0	0	0	0	0	0	0	0	0	0	0	0	0	0	0	0	0	0	0	0.02178	0	0	0	0	0	0	0	0	0	0	0	0	0	0	0	0	0	0	0	0	0	0	0	0	0	0	0	0
Chryseobacterium sp cx 624	0.18865	0	0	0	0	0	0	0	0	0	0	0	0	0	0	0	0	0	0	0.70318	0	0	0	0	0	0	0	0	0	0	0	0	8.69582	0	0	0	0	0	0	0	0	0	0	0	0	0	0	0	0
Arthrobacter sp B0490	0.16729	0	0	0	0	0	0	0	0	0	0	0	0	0	0	0	0	0	0	0.38097	0.13416	0	0	0	0	0	0	0	0	0	0	0	0.00714	0	0	0	0	0	0	0	0	0	0	0	0	0	0	0	0
Nocardioides houyundeii	0.16589	0	0	0.00259	0.0056	0	0	0	0	0	0	0	0	0	0	0	0	0	0	0.4701	0.17102	0	0	0	0.00573	0	0	0	0	0	0	0	0.22797	0	0	0	0.01159	0	0	0	0	0.02826	0	0	0	0	0	0	0.0011
Sphingomonas deserti	0.16505	0	0	0	0	0	0	0	0	0	0	0	0	0	0	0	0	0	0	0.01137	0.19193	0	0	0	0	0	0	0	0	0	0	0	0	0	0	0	0	0	0	0	0	0	0	0	0	0	0	0	0
Eggerthella lenta	0.13426	0	0	0	1.86877	0	0	0	0	0	0.10279	0	0	0.69908	0	1.47744	0	0	0.7041	0.08182	0.02064	1.73015	0	0	0	0	0.11771	0	0	0.10914	0	0.84796	0.11782	0.68952	0	0.09163	0	0	0	0.13717	0	0	0	0	0.24797	0	0	0.11871	0
Micromonospora jinlongensis	0.12612	0	0	0	0	0	0	0	0	0	0	0	0	0	0	0	0	0	0	0	1.41445	0	0	0	0	0	0	0	0	0	0	0	0	0	0	0	0	0	0	0	0	0	0	0	0	0	0	0	0
Belnapia rosea	0.11398	0	0	0	0	0	0	0	0	0	0	0	0	0	0	0	0	0	0	0	0.00423	0	0	0	0	0	0	0	0	0	0	0	0	0	0	0	0	0	0	0	0	0	0	0	0	0	0	0	0
Carnobacterium jeotgali	0.11338	0	0	0	0.00117	0	0	0	0	1.53307	0	0	0	0	0	0	0	0	0	0	6.20613	0	0	0	0	0	0.68683	0	0.11729	0	0	0	0.04062	0	0	0.00196	0	0	0	0	0	0.04471	0	0	0.07634	0	0	0	1.17957
Massilia buxea	0.10993	0	0	0	0	0	0	0	0	0	0	0	0	0	0	0	0	0	0	0	0	0	0	0	0	0	0	0	0	0	0	0	0	0	0	0	0	0	0	0	0	0	0	0	0	0	0	0	0
Aeromicrobium sp MF47	0.10562	0	0	0.09055	0	0	0	0.00759	0	0.01278	0	0	0	0	0	0	0	0	0	0.22697	0.07069	0	0	0	0.02394	0.05387	0	0	0	0	0.056	0	0.38982	0	0.02142	0	0	0	0	0	0	0.19623	0.0157	0	0	0	0.0265	0	0
Nocardioides sp 603	0.10249	0	0	0	0.02463	0	0	0	0.0124	0	0	0	0	0	0	0	0	0	0	0.73331	1.7516	0	0	0	0	0	0	0	0	0	0	0	2.91531	0	0	0	0	0	0	0	0	0	0	0	0	0	0	0	0.01132
Arthrobacter ruber	0.10011	0	0	0	0	0	0	0	0	0	0	0	0	0	0	0	0	0	0	0.11445	0.06856	0	0	0	0	0	0	0	0	0	0	0	0	0	0	0	0	0	0	0	0	0	0	0	0	0	0	0	0
Labedella endophytica	0.09043	0	0	0	0	0	0	0	0	0	0	0	0	0	0	0	0	0	0	0	0	0	0	0	0	0	0	0	0	0	0	0	0.51154	0	0	0	0	0	0	0	0	0	0	0	0	0	0	0	0
Dietzia cercidiphylli	0.08807	0	0	0.00503	0.0019	0	0	0.02676	0.2543	0.0347	0	0	0	0	0	0.00602	0	0.03066	0	0.0693	0.05941	0.00393	0	0	0.02088	0.06856	0.015	0	0.04243	0	0.02788	0	0.11892	0	0.05267	0.02823	0.27472	0	0	0	0	0.02182	0.05817	0	0.01183	0.00449	0.01633	0	0.1457
Oxalobacteraceae sp CFBP 13708	0.08776	0	0	0	0	0	0	0	0	0	0	0	0	0	0	0	0	0	0	0	0	0	0	0	0	0	0	0	0	0	0	0	0.08213	0	0	0	0	0	0	0	0	0	0	0	0	0	0	0	0
Friedmanniella luteola	0.0718	0	0	0	0	0	0	0	0	0	0	0	0	0	0	0	0	0	0	0.0577	0.07028	0	0	0	0	0	0	0	0	0	0	0	0	0	0	0	0	0	0	0	0	0	0	0	0	0	0	0	0
Arthrobacter sp SX1312	0.06979	0	0	0	0	0	0	0	0	0	0	0	0	0	0	0	0	0	0	0.08973	0.01397	0	0	0	0	0	0	0	0	0	0	0	0	0	0	0	0	0	0	0	0	0	0	0	0	0	0	0	0
Flavobacteriaceae bacterium 3519 10	0.0601	0	0	0	0	0	0	0	0	0	0	0	0	0	0	0	0	0	0	0.07455	0.0622	0	0	0	0	0	0	0	0	0	0	0	3.36626	0	0	0	0	0	0	0	0	0	0	0	0	0	0	0	0
Mycolicibacterium arabiense	0.05648	0	0	0	0.00184	0	0	0	0	0	0	0	0	0	0	0	0	0	0	0	0.02353	0	0	0	0	0	0	0	0	0	0	0	0	0	0	0	0	0	0	0	0	0	0	0	0	0	0	0	0
Methylobacterium sp Leaf86	0.05397	0	0	0	0	0	0	0	0	0	0	0	0	0	0	0	0	0	0	0	0.01522	0	0	0	0	0	0	0	0	0	0	0	0.10317	0	0	0	0	0	0	0	0	0	0	0	0	0	0	0	0
Arthrobacter sp ZGTC412	0.04478	0	0	0	0	0	0	0	0	0	0	0	0	0	0	0	0	0	0	0	0	0	0	0	0	0	0	0	0	0	0	0	0	0	0	0	0	0	0	0	0	0	0	0	0	0	0	0	0
Acidovorax temperans	0.0432	0	0	0.0066	0.00076	0	0	0.01037	0.14668	0.00117	0	0	0	0	0	0.00051	0	0.03498	0	0.01041	0.01715	0	0	0	0.00379	0.03877	0	0	0.0268	0	0.00548	0	0.01258	0	0.01537	0.00306	0.02606	0	0	0	0	0.00894	0.01458	0	0.00357	0.01101	0.01502	0	0.11468
Romboutsia ilealis	0.0428	0	0	0	0.013	0	0	0.00448	0	0	0	0	0	0	0	0.00966	0	0	0.05576	0	0.01848	0	0	0	0	0	0	0	0.0062	0	0.00241	0.1125	0	0.09569	0	0	0	0	0	0	0	0	0	0	0	0.02331	0.0562	0	0
Belnapia moabensis	0.03505	0	0	0	0	0	0	0	0	0	0	0	0	0	0	0	0	0	0	0	0.00984	0	0	0	0	0	0	0	0	0	0	0	0	0	0	0	0	0	0	0	0	0	0	0	0	0	0	0	0
Sphingomonas prati	0.03466	0	0	0	0	0	0	0	0	0	0	0	0	0	0	0	0	0	0	0.05898	0.09063	0	0	0	0	0	0	0	0	0	0	0	0	0	0	0	0	0	0	0	0	0	0	0	0	0	0	0	0
Conyzicola nivalis	0.03162	0	0	0	0	0	0	0	0	0	0	0	0	0	0	0	0	0	0	0	0	0	0	0	0	0	0	0	0	0	0	0	0.00587	0	0	0	0	0	0	0	0	0	0	0	0	0	0	0	0
Desemzia incerta	0.03158	0	0	0	0.19166	0	0	0	0	0	0	0	0	0	0	0.0018	0	0	0	0.0482	0.81347	0	0	0	0	0	0.01834	0	0.00699	0	0	0	0.44207	0	0	0.11318	0	0	0	0	0	0	0	0	0	0	0	0	0.06573
Mycolicibacterium sp LJ126	0.03071	0	0	0	0	0	0	0	0	0	0	0	0	0	0	0	0	0	0	0.02219	0.03087	0	0	0	0	0	0	0	0	0	0	0	0	0	0	0	0	0	0	0	0	0	0	0	0	0	0	0	0
Planococcus massiliensis	0.03066	0	0	0	0	0	0	0	0	0	0	0	0	0	0	0	0	0	0	0	0	0	0	0	0	0	0	0	0	0	0	0	1.03322	0	0	0	0	0	0	0	0	0	0	0	0	0	0	0	0
Aureimonas sp Leaf454	0.02882	0	0	0	0	0	0	0	0	0	0	0	0	0	0	0	0	0	0	0	0.01158	0	0	0	0	0	0	0	0	0	0	0	0	0	0	0	0	0	0	0	0	0	0	0	0	0	0	0	0
Blastococcus sp DSM 44268	0.02768	0	0	0	0	0	0	0	0	0	0	0	0	0	0	0	0	0	0	0	0.00065	0	0	0	0	0	0	0	0	0	0	0	0	0	0	0	0	0	0	0	0	0	0	0	0	0	0	0	0
Agrococcus jenensis	0.02523	0	0	0	0	0	0	0	0	0	0	0	0	0	0	0	0	0	0	0	0	0	0	0	0	0	0	0	0	0	0	0	0	0	0	0	0	0	0	0	0	0	0	0	0	0	0	0	0
Modestobacter versicolor	0.02441	0	0	0	0	0	0	0	0	0	0	0	0	0	0	0	0	0	0	0	0.0071	0	0	0	0	0	0	0	0	0	0	0	0	0	0	0	0	0	0	0	0	0	0	0	0	0	0	0	0
Mycetocola manganoxydans	0.02318	0	0	0	0	0	0	0	0	0	0	0	0	0	0	0	0	0	0	0	0	0	0	0	0	0	0	0	0	0	0	0	2.5448	0	0	0	0	0	0	0	0	0	0	0	0	0	0	0	0
Gordonibacter pamelaeae	0.01891	0	0	0	0.71573	0	0	0	0	0	0.10123	0	0	0.05539	0	0.07544	0	0	0.16154	0	0	0.27601	0	0	0	0	0.11145	0	0	0.08931	0	0.15644	0.09229	0.15091	0	0.13158	0	0	0	0.11595	0	0	0	0	0.25714	0	0	0.10208	0
Sanguibacter keddieii	0.01343	0	0	0	0	0	0	0	0	0	0	0	0	0	0	0	0	0	0	0	0	0	0	0	0	0	0	0	0	0	0	0	0.02844	0	0	0	0	0	0	0	0	0	0	0	0	0	0	0	0
Belnapia sp F 4 1	0.01226	0	0	0	0	0	0	0	0	0	0	0	0	0	0	0	0	0	0	0	0	0	0	0	0	0	0	0	0	0	0	0	0	0	0	0	0	0	0	0	0	0	0	0	0	0	0	0	0
Serinibacter arcticus	0.00885	0	0	0	0	0	0	0	0	0	0	0	0	0	0	0	0	0	0	0	0	0	0	0	0	0	0	0	0	0	0	0	0.15096	0	0	0	0	0	0	0	0	0	0	0	0	0	0	0	0
Paenibacillus sp FSL R7 0333	0.00866	0	0	0	0	0	0	0	0.01413	0	0	0	0	0	0	0	0	0	0	0	0	0	0	0	0	0	0	0	0	0	0	0	0	0	0	0	0	0	0	0	0	0	0	0	0	0	0	0	0.00186
Rufibacter glacialis	0.00768	0	0	0	0	0	0	0	0	0	0	0	0	0	0	0	0	0	0	0	0	0	0	0	0	0	0	0	0	0	0	0	0	0	0	0	0	0	0	0	0	0	0	0	0	0	0	0	0
Labedella phragmitis	0.00737	0	0	0	0	0	0	0	0	0	0	0	0	0	0	0	0	0	0	0	0	0	0	0	0	0	0	0	0	0	0	0	0	0	0	0	0	0	0	0	0	0	0	0	0	0	0	0	0
Oxalobacteraceae sp CFBP 13730	0.00619	0	0	0	0	0	0	0	0	0	0	0	0	0	0	0	0	0	0	0	0	0	0	0	0	0	0	0	0	0	0	0	0	0	0	0	0	0	0	0	0	0	0	0	0	0	0	0	0
Blastococcus aggregatus	0.00417	0	0	0	0	0	0	0	0	0	0	0	0	0	0	0	0	0	0	0	0	0	0	0	0	0	0	0	0	0	0	0	0.01479	0	0	0	0	0	0	0	0	0	0	0	0	0	0	0	0
Sphingomonas xinjiangensis	0.00148	0	0	0	0	0	0	0	0	0	0	0	0	0	0	0	0	0	0	0	0.00082	0	0	0	0	0	0	0	0	0	0	0	0	0	0	0	0	0	0	0	0	0	0	0	0	0	0	0	0
Glycocaulis profundi	0.00143	0	0	0	0	0	0	0.00055	0.02309	0	0	0	0	0	0	0	0	0	0	0	0	0	0	0	0	0	0	0	0.00352	0	0	0	0	0	0	0	0	0	0	0	0	0	0	0	0	0.00048	0	0	0.0156
Marisediminicola senii	0.00089	0	0	0	0	0	0	0	0	0	0	0	0	0	0	0	0	0	0	0	0	0	0	0	0	0	0	0	0	0	0	0	0	0	0	0	0	0	0	0	0	0	0	0	0	0	0	0	0
Ruminococcaceae bacterium	0	42.0597	37.2754	0	0.4489	0.4514	33.9451	0.00874	0	0.02716	0.25853	0	0.46843	0.84503	43.6004	0.18452	0.41261	0.19597	0.36471	0	0	6.46699	0.14496	44.459	0.03428	0.20775	0.15303	41.4137	0.05198	0.24236	0	0.48457	0.00565	0.29441	6.55538	0.13579	0.68067	0.36596	0.67936	0.24439	0.55814	0.01221	0.01422	0.58343	0.25405	0	0.01207	0.26782	0
Bacteroidales bacterium	0	30.6248	33.0383	0	0	53.6657	25.519	0	0	0.0484	0	2.72289	60.0581	0	26.5409	0	62.6852	0	0	0	0	0	50.8836	26.9752	0	0	0	31.6033	0	0	0	0	0	0	0	0	0	66.9987	72.256	0	63.2354	0	0	61.5546	0	0	0	0	0
Clostridia bacterium	0	10.2081	14.1114	0	0.10928	0.2499	7.42544	0	0	0	0.72718	0.03276	0.32331	0.37547	10.8403	0.02695	0.19873	0	0.81754	0	0	0.05978	0.14535	9.04834	0	0	0.03787	11.536	0	0.72221	0	0.74116	0	0.66395	0	0.14906	0.03727	0.15091	0.42744	0.8557	0.24419	0	0.00042	0.28097	0.16022	0	0	0.81908	0.00036
Clostridiaceae bacterium	0	5.28905	5.29714	0.29037	0	2.2388	5.97946	1.57974	0.05241	1.01569	0	5.08077	2.4844	0.01025	6.18585	0	2.2615	1.64018	0	0	0	0	2.01066	6.7375	1.33796	0.29914	0	5.40806	1.41843	0	0.84314	0	0	0	2.26125	0	9.17704	2.49223	2.95083	0	2.34491	0.73695	3.10718	2.338	0	1.41757	1.8538	0	0.02546
GGB56310 SGB77713	0	4.59131	5.12301	0	0	1.3912	2.97009	0	0	0.00256	0	1.29786	1.77538	0	4.32403	0	1.42781	0	0	0	0	0	0.96467	3.80327	0.00026	0	0	4.80761	0	0	0	0	0	0	0	0	0.38025	1.52102	1.76137	0	1.51391	0	0.10991	1.30498	0	0	0	0	0
Paludibacteraceae bacterium	0	4.1579	2.08461	0	0	36.0772	20.9565	0	0.44949	0.11838	0	4.05016	28.126	0	5.85276	0	27.0267	0	0	0	0	0	42.2029	5.52653	0.00499	0	0	2.57869	0	0	0	0	0	0	0	0	0	22.2155	13.9271	0	26.0751	0.05446	0.02185	28.3572	0	0	0.37997	0	0.18926
GGB56396 SGB77807	0	1.18597	1.13558	0	0	1.08485	1.22737	0	0	0	0	0.67436	1.13046	0	1.12976	0	1.12256	0	0	0	0	0	0.93251	1.44241	0	0	0	1.00162	0	0.22547	0	0	0	0	0	0	0	1.04774	1.23903	0	0.93834	0	0.01507	0.88119	0	0	0	0	0
GGB58343 SGB79994	0	0.60536	0.5882	0	0	0.62305	1.194	0	0	0	0	0	0.70288	0	0.74221	0	0.66204	0	0	0	0	0	0.35105	0.80713	0	0	0	0.45244	0	0	0	0	0	0	0	0	0	0.47331	0.67293	0	0.36291	0	0	0.44371	0	0	0	0	0
GGB35308 SGB77879	0	0.48335	0.47349	0	0	0	0.43238	0	0	0	0	0.09292	0	0	0.32072	0	0	0	0	0	0	0	0	0.31362	0	0	0	0.38268	0	0	0	0	0	0	0	0	0	0	0	0	0	0	0	0	0	0	0	0	0
GGB63921 SGB86302	0	0.47917	0.54347	0	0	0	0.2625	0	0	0	0	0	0	0	0.25094	0	0	0	0	0	0	0	0	0.28637	0	0	0	0.5124	0	0	0	0	0	0	0	0	0	0	0	0	0	0	0	0	0	0	0	0	0
GGB58276 SGB79927	0	0.25347	0.32937	0	0	0	0.08807	0	0	0	0	0	0	0	0.17872	0	0	0	0	0	0	0	0	0.20037	0	0	0	0.29098	0	0	0	0	0	0	0	0	0	0	0	0	0	0	0	0	0	0	0	0	0
GGB56465 SGB77878	0	0.0618	0	0	0	0	0	0	0	0	0	0	0.08022	0	0	0	0	0	0	0	0	0	0	0.05564	0	0	0	0.01258	0	0	0	0	0	0	0	0	0	0	0	0	0.03871	0	0	0	0	0	0	0	0
Bacillus sp D12	0	0	0	1.76383	3.84976	0	0	1.91518	0.00205	1.45453	0.00657	0.08167	0	0	0	0.00165	0	0.05386	0.00325	0	0	2.44286	0	0	4.88433	0	0.73832	0	4.63346	0	2.95257	0.00605	0	0.01252	2.29968	0.99947	0.036	0	0	0	0	1.35784	0.79046	0	0.25592	2.78911	3.67433	0	0.05304
Peribacillus psychrosaccharolyticus	0	0	0	1.13473	0.00788	0	0	3.73508	3.15109	2.34522	0	0.13829	0	0	0	0.00201	0	8.44526	0	0	0	0.01454	0	0	0.81438	1.24681	0.00078	0	5.99505	0	2.28242	0	0	0	5.16041	0.00982	3.61288	0	0	0	0	2.73311	0.85796	0	0	0.43287	2.96781	0	0.98457
Nocardioides sp ZJ1307	0	0	0	0.59993	0	0	0	0.11228	0	0.05622	0	0	0	0	0	0	0	0	0	0	0	0	0	0	1.07659	0.15662	0	0	0.02572	0	0.85691	0	0	0	0.0688	0	0	0	0	0	0	0.63638	0.17251	0	0	0.27554	0.11035	0	0
Rhodococcus sp 105337	0	0	0	0.56179	0	0	0	0.08113	0	0.13823	0	0	0	0	0	0	0	0	0	0	0	0	0	0	0.57344	0.16075	0	0	0.02483	0	0.2649	0	0	0	0.06479	0	0.37024	0	0	0	0	0.6239	0.17132	0	0	0.15146	0.13722	0	0
GGB25022 SGB59686	0	0	0	0.31801	0	0	0	0	0	0.22554	0	3.46745	0	0	0	0	0	0	0	0	0	0	0	0	0	0.10984	0	0	0	0	0	0	0	0	0	0	0	0	0	0	0	0.22449	1.87196	0	0	0	0.00321	0	0
Psychrobacillus psychrotolerans	0	0	0	0.2602	0.01044	0	0	1.54677	0.45571	0	0	0	0	0	0	0	0	0.37902	0	0	0.13716	0	0	0	0.10847	0	0	0	0.22604	0	0.83803	0	0	0	0.11548	0.00642	0.13423	0	0	0	0	0.0034	0.04523	0	0	0.01204	0.12377	0	0.27158
Georgenia sp 311	0	0	0	0.2208	0	0	0	0.03325	0.05974	0.01944	0	0	0	0	0	0	0	0	0	0	0	0	0	0	0.23734	0.00272	0	0	0.19271	0	0.06806	0	0	0	0.03082	0	0	0	0	0	0	0.02181	0	0	0	0.00805	0.05391	0	0.20728
Nocardioides sp dk3543	0	0	0	0.18288	0	0	0	0.00663	0	0	0	0	0	0	0	0	0	0	0	0	0	0	0	0	0.13418	0	0	0	0	0	0.07837	0	0	0	0	0	0	0	0	0	0	0.01669	0	0	0	0.00139	0	0	0
Streptococcus equinus	0	0	0	0.167	0.42409	0.42908	0	0.00901	0	0.14205	0.68218	0.42788	0.25142	0.28043	0	73.9419	0.29139	0.43216	4.9359	0	0	0.70718	0	0	0	0.00743	0.77444	0	0.02572	0.61306	0.01136	6.54606	0.00331	6.28095	0.04816	0.90412	1.91163	0.01438	0.29686	0.37287	0.11803	0.06604	0.02442	0.13022	1.35599	0	0.01257	0.52716	0
Sanguibacter suarezii	0	0	0	0.16368	0.00054	0	0	0.01575	0.10953	0.03795	0	0	0	0	0	0.00129	0	0	0	0	0.01104	0	0	0	0.00244	0.01781	0	0	0.22968	0	0.03068	0	0	0	0.023	0	0	0	0	0	0	0.01888	0	0	0	0	0.08718	0	0.0446
Nocardioides sp dk4132	0	0	0	0.13446	0.00362	0	0	0.01681	0	0.00323	0	0	0	0	0	0	0	0	0	0.18503	0	0	0	0	0.15514	0.01592	0	0	0	0	0.24142	0	1.20653	0	0.01914	0	0	0	0	0	0	0.22151	0.01846	0	0	0.00544	0.01304	0	0
Actinomyces ruminicola	0	0	0	0.12075	0.2612	0	0	0.17544	0.0475	0.06625	0.03009	1.61504	0	0.02261	0	0.10008	0	0.08976	0.21936	0	0	0.11097	0	0	0.13996	0.07724	0.04463	0	0.18733	0.03728	0.12714	0.33938	0	0.17405	0.06103	0.07876	0.21748	0	0	0.02454	0	0.07196	0.08628	0	0.07042	0.17011	0.31342	0.0396	0.0308
Actinomyces glycerinitolerans	0	0	0	0.08028	0.01137	0	0	0.30314	0.03731	0.19368	0	1.53219	0	0.00143	0	0	0	0.06968	0	0	0	0	0	0	0.15035	0.1206	0.0137	0	0.37501	0	0.21308	0	0	0	0.27839	0.01067	0.13538	0	0	0.0064	0	0.2843	0.1584	0	0.01387	0	0.62992	0	0.02021
Aeromicrobium sp zg 629	0	0	0	0.07585	0	0	0	0	0	0	0	0	0	0	0	0	0	0	0	0	0	0	0	0	0.03482	0	0	0	0	0	0.02031	0	0.138	0	0	0	0.03506	0	0	0	0	0.01512	0	0	0	0	0	0	0
Candidatus Nanosyncoccus alces	0	0	0	0.07141	0	0	0	0	0	0	0	0	0	0	0	0	0	0	0	0	0	0	0	0	0	0	0	0	0	0	0	0	0	0	0	0	0	0	0	0	0	0	0	0	0	0	0.83831	0	0
Methanosphaera sp BMS	0	0	0	0.06552	0	0	0	0.03063	0	0.0081	0	0.13842	0	0	0	0	0	0	0	0	0	0	0	0	0.047	0.01416	0	0	0.05737	0	0.03226	0	0	0	0.0159	0	0	0	0	0	0	0.00621	0.10729	0	0	0.01036	0.10574	0	0
Cellulomonas sp KH9	0	0	0	0.06436	0	0	0	0	0	0	0	0	0	0	0	0	0	0	0	0	0	0	0	0	0.03004	0	0	0	0.01923	0	0.00683	0	0	0	0	0	0	0	0	0	0	0.00115	0	0	0	0	0.01078	0	0
Nocardioides sp MC1495	0	0	0	0.05496	0	0	0	0	0	0	0	0	0	0	0	0	0	0	0	0	0	0	0	0	0.02479	0	0	0	0	0	0.02286	0	0.14817	0	0	0	0	0	0	0	0	0.02057	0	0	0	0	0	0	0
Actinotalea sp JY 7876	0	0	0	0.04808	0	0	0	0	0	0	0	0	0	0	0	0	0	0	0	0	0	0	0	0	0.01753	0	0	0	0.00181	0	0	0	0	0	0	0	0	0	0	0	0	0	0	0	0	0	0	0	0
Propionibacterium sp JV5	0	0	0	0.04533	0	0	0	0.04158	0.00822	0.00852	0	0.09564	0	0	0	0	0	0.08467	0	0	0	0	0	0	0.07301	0.03121	0	0	0.05322	0	0.0448	0	0	0	0.03081	0	0.25731	0	0	0	0	0.00806	0.09392	0	0	0	0.06049	0	0.01063
Psychrobacillus sp BL 248 WT 3	0	0	0	0.04352	0	0	0	0.44623	0.11176	0.00549	0	0	0	0	0	0	0	0.20484	0	0	0	0	0	0	0.00674	0	0	0	0.04069	0	0.16	0	0	0	0.08364	0	0	0	0	0	0	0.02715	0.00433	0	0	0.02072	0.01626	0	0.15686
Microbacterium caowuchunii	0	0	0	0.02828	0	0	0	0	0	0	0	0	0	0	0	0	0	0	0	0	0	0	0	0	0.08379	0.05499	0	0	0	0	0.00932	0	0	0	0	0	0	0	0	0	0	0.01582	0.02051	0	0	0	0	0	0
Nocardioides sp zg 1228	0	0	0	0.02273	0	0	0	0	0	0	0	0	0	0	0	0	0	0	0	0	0	0	0	0	0.02262	0	0	0	0	0	0.00317	0	0	0	0	0	0	0	0	0	0	0.00391	0	0	0	0	0	0	0
Cellulomonas sp Sa3CUA2	0	0	0	0.0218	0.00132	0	0	0	0.13846	0	0	0	0	0	0	0	0	0	0	0	0	0	0	0	0.00691	0.00841	0	0	0.00967	0	0.00129	0	0	0	0	0	0	0	0	0	0	0.01077	0	0	0	0	0.01752	0	0.26087
Paenibacillus amylolyticus	0	0	0	0.02042	0	0	0	0	0.24942	0	0	0	0	0	0	0	0	0	0	0	0	0	0	0	0	0	0.00118	0	0.02713	0	0.0321	0	0	0	0	0.05769	0	0	0	0	0	0.00635	0	0	0	0	0.00402	0	0.53861
Methanobrevibacter millerae	0	0	0	0.01398	0	0	0	0	0	0	0.39032	0	0	0	0	0	0	0.01832	0	0	0	0	0	0	0	0	2.1681	0	0	0.36635	0	0	0	0	0	1.52171	0.11348	0	0	0.23942	0	0	0	0	3.22485	0	0.32654	0.42827	0
Nocardioides sp zg 578	0	0	0	0.01328	0	0	0	0	0	0	0	0	0	0	0	0	0	0	0	0	0	0	0	0	0.00146	0	0	0	0	0	0.00362	0	0	0	0	0	0	0	0	0	0	0	0	0	0	0	0	0	0
Microbacterium lushaniae	0	0	0	0.00988	0.00068	0	0	0	0.00436	0	0	0	0	0	0	0	0	0	0	0.11244	0.03514	0	0	0	0.01763	0.01753	0	0	0	0	0.01419	0	0.18159	0	0	0	0	0	0	0	0	0.01116	0	0	0	0	0	0	0
Arthrobacter citreus	0	0	0	0.00981	0.01566	0	0	0.00224	0	0.00057	0	0	0	0	0	0	0	0	0	0	0	0	0	0	0.01394	0.0166	0	0	0	0	0.01439	0	0	0	0	0	0	0	0	0	0	0.00242	0.00074	0	0	0.00435	0	0	0
Streptococcus chenjunshii	0	0	0	0.0094	0	0	0	0.0119	0.03021	0.00067	0	0	0	0	0	0	0	0.07164	0	0	0	0	0	0	0.00552	0.00116	0	0	0.00752	0	0.01154	0	0	0	0.02806	0	0.21424	0	0	0	0	0	0.0107	0	0	0.03548	0.0533	0	0.00942
GGB28570 SGB41183	0	0	0	0.00852	0	0	0	0	0	0.00275	0	0.00364	0	0	0	0	0	0	0	0	0	0	0	0	0.00605	0	0	0	0	0	0	0	0	0	0.00584	0	0	0	0	0	0	0.00719	0	0	0	0.00596	0	0	0
Pseudomonas lundensis	0	0	0	0.00845	0	0	0	0	0	0	0	0	0	0	0	0	0	0	0	0	0.89481	0	0	0	0	0	0	0	0	0	0	0	0	0	0	0	0	0	0	0	0	0	0	0	0	0	0	0	0
GGB27186 SGB39407	0	0	0	0.00555	0	0	0	0.00219	0	0	0	0	0	0	0	0	0	0	0	0	0	0	0	0	0	0	0	0	0.00582	0	0	0	0	0	0	0	0	0	0	0	0	0	0	0	0	0	0	0	0
GGB27182 SGB39401	0	0	0	0.00535	0	0	0	0	0.00054	0	0	0	0	0	0	0	0	0	0	0	0	0	0	0	0	0	0	0	0	0	0	0	0	0	0	0	0.00984	0	0	0	0	0	0	0	0	0.00869	0.00753	0	0
Actinobaculum sp 313	0	0	0	0.00351	0	0	0	0	0	0.00299	0	0.03581	0	0	0	0	0	0	0	0.01757	0	0	0	0	0	0	0	0	0	0	0	0	0	0	0	0	0	0	0	0	0	0.00386	0	0	0	0	0.00933	0	0
Akkermansia muciniphila	0	0	0	0	9.9235	0	0	0	0	0	2.28197	0	0	10.8258	0	0.7564	0	0	22.0173	0.11685	0	3.96626	0	0	0	0	0.47058	0	0	2.40044	0	21.4022	0.10014	18.7458	0	0.98393	0	0	0	2.3738	0	0	0	0	1.0965	0	0	2.56484	0.00628
GGB36472 SGB47660	0	0	0	0	5.15782	0	0	0	0	0	1.79803	0	0	4.34367	0	0.20007	0	0	5.61308	0	0	1.05632	0	0	0	0	1.17317	0	0	2.03742	0	5.75056	0	6.50688	0	1.1899	0	0	0	2.23642	0	0	0	0	2.11648	0	0	1.665	0
Lachnospiraceae bacterium	0	0	0	0	4.9527	0	0	0	0	0	1.05733	0	0	5.19894	0	3.7085	0	0	7.23937	0	0	1.11121	0	0	0	0	0.11937	0	0	1.02705	0	7.99404	0	8.88217	0	0.42503	0	0	0	1.04695	0	0	0	0	0.41759	0	0	1.21933	0
Acinetobacter sp ANC 4249	0	0	0	0	1.99453	0	0	0	0	0	0	0	0	0	0	0	0	0	0	0	0	0	0	0	0	0	3.56118	0	0	0	0	0	0.60547	0	0	0.75057	0	0	0	0	0	0	0	0	0	0	0	0	0
Parabacteroides distasonis	0	0	0	0	1.33349	0	0	0	0	0	15.9642	0	0	1.37192	0	0.01424	0	0	3.39773	0	0	4.65471	0	0	0	0	2.12058	0	0	17.1315	0	3.44504	0	3.7548	0	1.20277	0	0	0	15.2758	0	0	0	0	4.81344	0	0	15.8667	0
Bacteroides cellulosilyticus	0	0	0	0	1.15882	0	0	0	0	0	6.14638	0	0	0.36762	0	0	0	0	1.89108	0	0	0.57912	0	0	0	0	1.71507	0	0	5.67605	0	1.93668	0	2.15678	0	1.1085	0	0	0	5.16836	0	0	0	0	3.97897	0	0	6.4971	0
Bacteroides uniformis	0	0	0	0	1.0827	0	0	0	0	0	3.56755	0	0	4.59035	0	0.00961	0	0	1.91235	0	0	2.82955	0	0	0	0	1.93631	0	0	3.31725	0	2.05634	0	2.05909	0	1.1785	0	0	0	3.27536	0	0	0	0	4.02047	0	0	3.87182	0
Parabacteroides merdae	0	0	0	0	0.91555	0	0	0	0	0	11.811	0	0	6.03325	0	0.02525	0	0	3.85491	0	0	4.02678	0	0	0	0	6.84062	0	0	13.1624	0	3.41229	0	3.90493	0	7.6015	0	0	0	12.9581	0	0	0	0	15.0339	0	0	11.7288	0
GGB25381 SGB37330	0	0	0	0	0.8804	0	0	0	0	0	0.01114	0	0	0.54915	0	0.34771	0	0.39617	0.17998	0	0	0.41088	0	0	0	0	0.00025	0	0	0	0	0.28912	0	0.1678	0	0.00606	1.73524	0	0	0.00406	0	0	0	0	0.02218	0	0	0.01199	0
GGB25053 SGB36975	0	0	0	0	0.82935	0	0	0	0	0	0	0	0	0	0	0	0	0	1.39553	0	0	0	0	0	0	0	0	0	0	0	0	1.46262	0	1.57874	0	0	0	0	0	0	0	0	0	0	0	0	0	0	0
Alistipes finegoldii	0	0	0	0	0.75118	0	0	0	0	0	12.7554	0	0	4.91895	0	0	0	0	7.64408	0	0	0.24823	0	0	0	0	1.61947	0	0	13.8337	0	7.42732	0	6.44446	0	2.44678	0	0	0	17.3147	0	0	0	0	4.1526	0	0	13.9515	0
Bacteroides intestinalis	0	0	0	0	0.72298	0	0	0	0	0	0.8223	0	0	0	0	0	0	0	0.53822	0	0	0	0	0	0	0	1.64148	0	0	0.89346	0	0.58126	0	0.66035	0	0.42339	0	0	0	0.79105	0	0	0	0	2.06288	0	0	0.86227	0
Phascolarctobacterium faecium	0	0	0	0	0.72043	0	0	0	0	0	0.05271	0	0	0	0	0.04595	0	0	3.99728	0	0	2.93935	0	0	0	0	0.08688	0	0	0.03318	0	3.91632	0	4.29981	0	0.02712	0	0	0	0.0502	0	0	0	0	0.50802	0	0	0.05039	0
Glutamicibacter ardleyensis	0	0	0	0	0.63153	0	0	0	0	0	0.45243	0	0	0	0	0	0	0	0	0	0	0	0	0	0	0	0.25744	0	0	0	0	0	1.43473	0	0	3.0785	0	0	0	0	0	0	0	0	0	0	0	0	0
Acinetobacter sp ANC 3781	0	0	0	0	0.62976	0	0	0	0	0	0	0	0	0	0	0	0	0	0	0	0.33457	0	0	0	0	0	1.45041	0	0	0	0	0	0.07305	0	0	0.16289	0	0	0	0	0	0	0	0	0	0	0	0	0
Bacteroides fragilis	0	0	0	0	0.5883	0	0	0	0	0	2.39046	0	0	0.88102	0	0.00165	0	0	0.6684	0	0	0.06415	0	0	0	0	1.69542	0	0	2.76583	0	0.56004	0	0.80246	0	1.77117	0	0	0	2.5642	0	0	0	0	2.75242	0	0	2.44632	0
Barnesiella intestinihominis	0	0	0	0	0.54056	0	0	0	0	0	2.79192	0	0	4.42498	0	0.00081	0	0	3.53353	0	0	1.40293	0	0	0	0	0.69484	0	0	2.99772	0	3.27042	0	3.62926	0	0.95568	0	0	0	2.84142	0	0	0	0	2.06143	0	0	2.83769	0
Carnobacterium inhibens	0	0	0	0	0.30708	0	0	0	0.00874	0	0.00434	0	0	0	0	0.00825	0	0	0	0	3.42164	0	0	0	0	0	0.13732	0	0	0	0	0	1.03259	0	0	0.04298	0	0	0	0	0	0	0	0	0	0	0	0	2.21085
Bacteroidales unclassified SGB2135	0	0	0	0	0.26187	0	0	0	0	0	2.54284	0	0	2.59064	0	0	0	0	1.52543	0	0	1.33116	0	0	0	0	1.2125	0	0	2.2971	0	1.61356	0	1.4455	0	2.49374	0	0	0	2.5064	0	0	0	0	3.75585	0	0	2.83787	0
Acinetobacter lwoffii	0	0	0	0	0.23	0	0	0	0	0	0	0	0	0	0	0	0	0	0	0	1.71605	0	0	0	0	0	0.1656	0	0	0	0	0	0	0	0	0	0	0	0	0	0	0	0	0	0	0	0	0	0
GGB45432 SGB63101	0	0	0	0	0.2179	0	0	0	0	0	0.00829	0	0	0.05191	0	0.03786	0	0	0.01103	0	0	0.06888	0	0	0	0	0.05197	0	0	0.0061	0	0.02854	0.00799	0.01111	0	0.07283	0	0	0	0.01786	0	0	0	0	0.09491	0	0	0.00811	0
Phocaeicola vulgatus	0	0	0	0	0.19259	0	0	0	0	0	2.68212	0	0	0.00927	0	0	0	0	2.98385	0	0	0.57631	0	0	0	0	0.98225	0	0	2.92074	0	2.88129	0	3.67527	0	1.08455	0	0	0	2.56883	0	0	0	0	2.80028	0	0	2.65345	0
Bacteroides thetaiotaomicron	0	0	0	0	0.18361	0	0	0	0	0	0.60368	0	0	1.54979	0	0.08686	0	0	1.24206	0	0	1.48862	0	0	0	0	0.1278	0	0	0.68466	0	1.19478	0	1.43493	0	0.19514	0	0	0	0.61288	0	0	0	0	0.3901	0	0	0.69463	0
Enterococcus faecalis	0	0	0	0	0.15905	0	0	0	0	0	0	0	0	0	0	0	0	0	0	0	0	0	0	0	0	0	0	0	0	0	0	0	0	0	0	0	0	0	0	0	0	0	0	0	0	0	0	0	0
Ruthenibacterium lactatiformans	0	0	0	0	0.14337	0	0	0	0	0	0.20427	0	0	0	0	0.0024	0	0	0.19314	0	0	0.17856	0	0	0	0	0.17864	0	0	0.1695	0	0.19385	0	0.18069	0	0.08882	0	0	0	0.21529	0	0	0	0	0.34942	0	0	0.25207	0
Arthrobacter sp BL 252 APC 1A	0	0	0	0	0.13783	0	0	0	0.06558	0	0	0	0	0	0	0	0	0.09457	0	0	0	0	0	0	0	0	0	0	0	0	0	0	0.09324	0	0	0	0	0	0	0	0	0.0133	0	0	0	0	0	0	0.04553
GGB25413 SGB37366	0	0	0	0	0.13699	0	0	0	0	0	0.01175	0	0	0.0465	0	0.02501	0	0	0.05446	0	0	0.03184	0	0	0	0	0.03395	0	0	0.01079	0	0.06819	0	0.05089	0.00193	0.05038	0	0	0	0.00706	0	0	0	0	0.0682	0	0	0.00938	0
Clostridiales bacterium Marseille P2846	0	0	0	0	0.13383	0	0	0	0	0	0	0	0	0	0	0	0	0	0.22253	0	0	0.00599	0	0	0	0	0.00368	0	0	0	0	0.2422	0	0.17805	0	0.00314	0	0	0	0.00178	0	0	0	0	0.01507	0	0	0	0
Alistipes sp AF17 16	0	0	0	0	0.10187	0	0	0	0	0	0.22836	0	0	0.20553	0	0	0	0	0.21393	0	0	0.18037	0	0	0	0	0.40764	0	0	0.20091	0	0.20014	0	0.20016	0	0.27509	0	0	0	0.25553	0	0	0	0	1.08898	0	0	0.26938	0
Alistipes senegalensis	0	0	0	0	0.09091	0	0	0	0	0	2.84789	0	0	6.13826	0	0.00101	0	0	2.91062	0	0	1.64166	0	0	0	0	0.52616	0	0	3.06974	0	2.64847	0	2.2947	0	1.13528	0	0	0	3.96809	0	0	0	0	1.83559	0	0	3.42176	0
Jeotgalicoccus psychrophilus	0	0	0	0	0.08266	0	0	0	0	0	1.10724	0	0	0	0	0	0	0	0	0	0	0	0	0	0	0	0.02281	0	0	0.02293	0	0	4.01272	0	0	4.96873	0	0	0	0	0	0	0	0	0	0	0	0.58969	0
Oxalobacter formigenes	0	0	0	0	0.0781	0	0	0	0.00712	0	0.25175	0	0	0.16422	0	0	0	0	0.07381	0	0	0	0	0	0	0	0.141	0	0	0.25974	0	0.06958	0	0.06429	0	0.26998	0	0	0	0.28576	0	0	0	0	0.34818	0	0	0.26965	0.00686
Bacteroides nordii	0	0	0	0	0.06103	0	0	0	0	0	4.26074	0	0	0	0	0	0	0	0.36989	0	0	0	0	0	0	0	0.94819	0	0	4.83534	0	0.32447	0	0.41791	0	1.14364	0	0	0	4.35743	0	0	0	0	2.64563	0	0	4.32979	0
Odoribacter splanchnicus	0	0	0	0	0.06078	0	0	0	0	0	2.33253	0	0	2.07045	0	0.00146	0	0	0.8091	0	0	1.51586	0	0	0	0	0.31177	0	0	2.57333	0	0.72799	0	0.89899	0	0.67374	0	0	0	2.47351	0	0	0	0	1.24964	0	0	2.41966	0
Clostridiaceae bacterium NSJ 33	0	0	0	0	0.05965	0	0	0	0	0	0	0	0	0	0	0	0	0	0.04688	0	0	0	0	0	0	0	0	0	0	0	0	0.04428	0	0.05079	0	0	0	0	0	0	0	0	0	0	0	0	0	0	0
Bacteroides clarus	0	0	0	0	0.05915	0	0	0	0	0	0.36929	0	0	0.03155	0	0	0	0	2.47196	0	0	1.19721	0	0	0	0	0.09918	0	0	0.37514	0	2.14895	0	2.48506	0	0.12187	0	0	0	0.3248	0	0	0	0	0.3357	0	0	0.42392	0
Alistipes shahii	0	0	0	0	0.04817	0	0	0	0	0	0.09371	0	0	4.05624	0	0.00861	0	0	3.14759	0	0	2.20045	0	0	0	0	0.04564	0	0	0.09001	0	3.13461	0	2.56774	0	0.0511	0	0	0	0.12682	0	0	0	0	0.13373	0	0	0.09626	0
GGB2982 SGB3964	0	0	0	0	0.03982	0	0	0	0	0	0.03791	0	0	0	0	0	0	0	0.04362	0	0	0.04045	0	0	0	0	0.00986	0	0	0.01982	0	0.04302	0	0.06146	0	0.00333	0	0	0	0.00815	0	0	0	0	0.03026	0	0	0.04867	0
GGB25411 SGB37363	0	0	0	0	0.03842	0	0	0	0	0	0	0.00637	0	0	0	0.0317	0	0	0.01441	0	0	0.05471	0	0	0	0	0.00304	0	0	0	0	0.0252	0	0.01289	0	0.0007	0	0	0	0	0	0	0	0	0.00316	0	0	0	0
Arthrobacter sp MYb213	0	0	0	0	0.0356	0	0	0	0	0	0.04119	0	0	0	0	0	0	0	0	0	0	0	0	0	0	0	0.01604	0	0	0	0	0	0.22351	0	0	0.13004	0	0	0	0	0	0	0	0	0	0	0	0	0
Bacteroides xylanisolvens	0	0	0	0	0.03412	0	0	0	0	0	0.4268	0	0	1.1351	0	0.01594	0	0	0.11199	0	0	0.79327	0	0	0	0	0.281	0	0	0.24947	0	0.14086	0	0.10801	0	0.09774	0	0	0	0.39843	0	0	0	0	0.47561	0	0	0.5501	0
GGB6608 SGB9342	0	0	0	0	0.03339	0	0	0	0	0	4.01019	0	0	1.09762	0	0.005	0	0	3.86528	0	0	0.67843	0	0	0	0	0.05958	0	0	4.37505	0	3.03418	0	3.22659	0	1.07783	0	0	0	5.07124	0	0	0	0	0.34183	0	0	4.09184	0
GGB9537 SGB14940	0	0	0	0	0.03256	0	0	0	0	0	0.09985	0	0	0.07238	0	0	0	0	0.39497	0	0	0.12747	0	0	0	0	0.04	0	0	0.11135	0	0.40164	0	0.37762	0	0.18442	0	0	0	0.15564	0	0	0	0	0.17597	0	0	0.12556	0
Enterococcus gallinarum	0	0	0	0	0.0278	0	0	0	1.62395	0	0	0	0	0	0	0.00314	0	0	0	0	0	0	0	0	0	0	0	0	0	0	0	0	0	0	0	0	0	0	0	0	0	0	0	0	0	0	0	0	0
Lactonifactor sp BIOML A6	0	0	0	0	0.02627	0	0	0	0	0	0	0	0	0.09329	0	0.00656	0	0	0.03234	0	0	0.01319	0	0	0	0	0.00593	0	0	0	0	0.04434	0	0.05374	0	0	0	0	0	0	0	0	0	0	0.00599	0	0	0	0
Streptococcus henryi	0	0	0	0	0.02578	0	0	0	0	0	0	0	0	0.00927	0	0.04197	0	0	0.01518	0	0	0.0298	0	0	0	0	0.00102	0	0	0	0	0.02076	0	0.02575	0	0.00629	0	0	0	0	0	0	0	0	0.00357	0	0	0	0
Ruminococcus gauvreauii	0	0	0	0	0.02547	0	0	0	0	0	0.01709	0	0	0.02016	0	0.00567	0	0	0.03498	0	0	0.00581	0	0	0	0	0.04118	0	0	0.01013	0	0.04508	0	0.03665	0	0.00675	0	0	0	0.01155	0	0	0	0	0.02712	0	0	0.01375	0
GGB9532 SGB14933	0	0	0	0	0.02464	0	0	0	0	0	0.02511	0	0	0	0	0	0	0	0.01267	0	0	0	0	0	0	0	0.00505	0	0	0.02399	0	0.01508	0	0.00783	0	0.03211	0	0	0	0.03323	0	0	0	0	0.02756	0	0	0.02483	0
Bilophila wadsworthia	0	0	0	0	0.0241	0	0	0	0	0	0.22334	0	0	0.06136	0	0	0	0	0.2752	0	0	0.02974	0	0	0	0	0.0351	0	0	0.20743	0	0.24477	0	0.21272	0	0.04288	0	0	0	0.26171	0	0	0	0	0.0763	0	0	0.24641	0
GGB9583 SGB15004	0	0	0	0	0.02247	0	0	0	0	0	0	0	0	0	0	0	0	0	0.90564	0	0	0	0	0	0	0	0	0	0	0	0	1.03628	0	0.8861	0	0	0	0	0	0	0	0	0	0	0	0	0	0	0
Ruminococcus flavefaciens	0	0	0	0	0.02184	0	0	0.00761	0	0	0	0	0	0	0	0	0	0	0	0	0	0.00506	0	0	0	0.00681	0.00913	0	0.0224	0	0.00409	0	0	0	0	0	0	0	0	0	0	0	0	0	0.00502	0	0.00094	0	0
Bacilli bacterium	0	0	0	0	0.02028	0	0	0	0	0	0.16816	0	0	0.02904	0	0.03967	0	0	0.02996	0	0	0.11951	0	0	0	0	0	0	0	0.12794	0	0.03667	0	0.05211	0	0	0	0	0	0.1009	0	0	0	0	0	0	0	0.13465	0
Psychrobacter luti	0	0	0	0	0.01586	0	0	0	0	0	0	0	0	0	0	0	0	0	0	0	0	0	0	0	0	0	0	0	0	0	0	0	0	0	0	0.00306	0	0	0	0	0	0	0	0	0	0	0	0	0
Christensenellaceae bacterium NSJ 44	0	0	0	0	0.01555	0	0	0	0	0	0.01195	0	0	0	0	0	0	0	0	0	0	0.042	0	0	0	0	0.26264	0	0	0	0	0.00421	0	0	0	0.01874	0	0	0	0.0029	0	0	0	0	0.12464	0	0	0.00466	0
Corynebacterium marinum	0	0	0	0	0.01532	0	0	0	0	0	0	0	0	0	0	0	0	0	0	0	0	0	0	0	0	0	0.01163	0	0	0	0	0	0	0	0	0	0	0	0	0	0	0	0	0	0	0	0	0	0
Christensenella sp Marseille P3954	0	0	0	0	0.01249	0	0	0	0	0	0	0	0	0	0	0	0	0	0.01185	0	0	0	0	0	0	0	0	0	0	0	0	0.01321	0	0.01022	0	0	0	0	0	0	0	0	0	0	0	0	0	0	0
Eggerthellaceae unclassified SGB14341	0	0	0	0	0.01239	0	0	0	0	0	0	0	0	0.00312	0	0.01747	0	0	0	0	0	0.07084	0	0	0	0	0.00238	0	0	0	0	0	0	0	0	0	0	0	0	0	0	0	0	0	0.0191	0	0	0	0
Christensenella minuta	0	0	0	0	0.01148	0	0	0	0	0	0.02494	0	0	0.03201	0	0.01189	0	0	0.01394	0	0	0.1296	0	0	0	0	0.00523	0	0	0.01126	0	0.01849	0	0.01711	0	0.02241	0	0	0	0.0192	0	0	0	0	0.01645	0	0	0.02022	0
Lachnospiraceae bacterium XBD2001	0	0	0	0	0.01057	0	0	0	0	0	0	0	0	0	0	0	0	0	0.04734	0	0	0	0	0	0	0	0	0	0	0	0	0.44143	0	0.16258	0	0	0	0	0	0	0	0	0	0	0	0	0	0	0
GGB9237 SGB14179	0	0	0	0	0.01035	0	0	0	0	0	0	0	0	0	0	0	0	0	0.01354	0	0	0	0	0	0	0	0	0	0	0	0	0.01336	0	0.01225	0	0	0	0	0	0	0	0	0	0	0	0	0	0	0
GGB25519 SGB37481	0	0	0	0	0.01	0	0	0	0	0	0	0	0	0	0	0	0	0	0	0	0	0	0	0	0	0	0	0	0	0	0	0	0	0	0	0	0	0	0	0	0	0	0	0	0	0	0	0	0
GGB6613 SGB9347	0	0	0	0	0.00858	0	0	0	0	0	1.00802	0	0	1.01903	0	0	0	0	0.86254	0	0	0.11324	0	0	0	0	0.00273	0	0	1.03421	0	0.72703	0	0.73493	0	0.07597	0	0	0	1.10101	0	0	0	0	0.04432	0	0	1.08147	0
Coprobacter secundus	0	0	0	0	0.00845	0	0	0	0	0	0.31753	0	0	0	0	0	0	0	0.60153	0	0	0.02644	0	0	0	0	0.01809	0	0	0.34681	0	0.53401	0	0.68963	0	0.0608	0	0	0	0.29715	0	0	0	0	0.10952	0	0	0.29585	0
Neobittarella massiliensis	0	0	0	0	0.0084	0	0	0	0	0	0.02554	0	0	0	0	0	0	0	0.00533	0	0	0.00272	0	0	0	0	0.0309	0	0	0.03405	0	0.00424	0	0.00198	0	0.02788	0	0	0	0.03863	0	0	0	0	0.09939	0	0	0.03284	0
Brachybacterium tyrofermentans	0	0	0	0	0.0081	0	0	0	0	0	0	0	0	0	0	0	0	0	0	0	0	0	0	0	0	0	0	0	0	0	0	0	0.15146	0	0	0.06357	0	0	0	0	0	0	0	0	0	0	0	0	0
Massilimaliae massiliensis	0	0	0	0	0.007	0	0	0	0	0	0	0	0	0	0	0	0	0	0	0	0	0.00229	0	0	0	0	0.00247	0	0	0	0	0	0	0	0	0	0	0	0	0	0	0	0	0	0.00542	0	0	0	0
Emergencia timonensis	0	0	0	0	0.00679	0	0	0	0	0	0.02049	0	0	0.00443	0	0	0	0	0.07453	0	0	0.00469	0	0	0	0	0.06035	0	0	0.01679	0	0.06916	0	0.09371	0	0.0039	0	0	0	0.01799	0	0	0	0	0.02557	0	0	0.0187	0
Alistipes putredinis	0	0	0	0	0.00512	0	0	0	0	0	0.14479	0	0	0.16834	0	0	0	0	0.18261	0	0	0.15735	0	0	0	0	0.01702	0	0	0.1667	0	0.16241	0	0.179	0	0.03686	0	0	0	0.16482	0	0	0	0	0.06776	0	0	0.16644	0
Clostridia unclassified SGB79888	0	0	0	0	0.00504	0	0	0	0	0	0.05859	0	0	0.03619	0	0	0	0	0.04261	0	0	0.03256	0	0	0	0	0	0	0	0.06427	0	0.04023	0	0.0459	0	0.00318	0	0	0	0.06482	0	0	0	0	0.00234	0	0	0.05434	0
Brachybacterium sp FME24	0	0	0	0	0.00491	0	0	0	0	0	0.00916	0	0	0	0	0	0	0	0	0	0	0	0	0	0	0	0	0	0	0	0	0	0	0	0	0.01949	0	0	0	0	0	0	0	0	0	0	0	0	0
GGB25568 SGB42626	0	0	0	0	0.00461	0	0	0	0	0	0	0	0	0.03289	0	0.01794	0	0	0	0	0	0.46163	0	0	0	0	0.0265	0	0	0	0	0.00231	0	0	0	0.02492	0	0	0	0	0	0	0	0	0.03874	0	0	0	0
GGB1421 SGB1959	0	0	0	0	0.00375	0	0	0	0	0	0.76459	0	0	0.40406	0	0	0	0	0.3702	0	0	0.15303	0	0	0	0	0.03595	0	0	0.72343	0	0.38987	0	0.35091	0	0.17459	0	0	0	0.83082	0	0	0	0	0.1757	0	0	0.9686	0
Turicibacter sanguinis	0	0	0	0	0.00361	0	0	0	0	0	0	0	0	0	0	0	0	0	0.08378	0	0	0	0	0	0	0	0	0	0	0	0	0.10627	0	0.10656	0	0	0	0	0	0	0	0	0	0	0	0	0	0	0
Bacteroides ovatus	0	0	0	0	0.00313	0	0	0	0	0	0.10005	0	0	0	0	0	0	0	0.03471	0	0	0.16026	0	0	0	0	0.01233	0	0	0.0923	0	0.01892	0	0.02592	0	0.01365	0	0	0	0.05978	0	0	0	0	0.04834	0	0	0.07712	0
Blautia producta	0	0	0	0	0.00282	0	0	0	0	0	0	0	0	0	0	0.00076	0	0	0	0	0	0	0	0	0	0	0	0	0	0	0	0	0	0	0	0	0	0	0	0	0	0	0	0	0	0	0	0	0
GGB29756 SGB42577	0	0	0	0	0.00278	0	0	0	0	0	0	0	0	0	0	0	0	0	0	0	0	0	0	0	0	0	0	0	0	0	0	0	0	0	0	0	0	0	0	0	0	0	0	0	0	0	0	0	0
Lawsonibacter sp NSJ 51	0	0	0	0	0.00275	0	0	0	0	0	0.03841	0	0	0.00719	0	0	0	0	0.00714	0	0	0.00093	0	0	0	0	0	0	0	0.03094	0	0.00429	0	0.00719	0	0.01362	0	0	0	0.05698	0	0	0	0	0.00363	0	0	0.05271	0
Paeniglutamicibacter gangotriensis	0	0	0	0	0.00215	0	0	0	0	0	0	0	0	0	0	0	0	0	0	0	0	0	0	0	0	0	0	0	0	0	0	0	0	0	0	0.00429	0	0	0	0	0	0	0	0	0	0	0	0	0
Candidatus Parachristensenella avicola	0	0	0	0	0.00202	0	0	0	0	0	0	0	0	0.02052	0	0	0	0	0.00839	0	0	0.00612	0	0	0	0	0	0	0	0	0	0.00693	0	0.00993	0	0	0	0	0	0	0	0	0	0	0	0	0	0	0
Christensenellaceae bacterium	0	0	0	0	0.00176	0	0	0	0	0	0.16963	0	0	0	0	0	0	0	0	0	0	0.04083	0	0	0	0	0.21852	0	0	0.12229	0	0	0	0	0	0.24419	0	0	0	0.12923	0	0	0	0	0.62168	0	0	0.1925	0
Candidatus Gastranaerophilales bacterium	0	0	0	0	0.0016	0	0	0	0	0	0.31937	0	0	0.3095	0	0.01544	0	0	0.47597	0	0	0.13271	0	0	0	0	0.00038	0	0	0.30046	0	0.31289	0	0.42854	0	0.00385	0	0	0	0.24833	0	0	0	0	0.0103	0	0	0.29882	0
Acinetobacter albensis	0	0	0	0	0.00104	0	0	0	0	0	0	0	0	0	0	0	0	0	0	0	0	0	0	0	0	0	0	0	0	0	0	0	0	0	0	0	0	0	0	0	0	0	0	0	0	0	0	0	0
GGB61862 SGB83991	0	0	0	0	0	3.7888	0	0	0	0.0126	0	0.06482	4.59942	0	0	0	3.91147	0	0	0	0	0	2.36428	0	0	0	0	0	0	0	0	0	0	0	0	0	0	4.72025	5.78903	0	4.57043	0.00644	0	4.12568	0	0	0	0	0
Solibacillus sp Sa1YVA6	0	0	0	0	0	0	0	0.04404	0	0	0	0	0	0	0	0	0	0	0	0	0	0	0	0	0	0	0	0	0	0	0.02028	0	0	0	0	0	0	0	0	0	0	0	0	0	0	0	0	0	0
Solibacillus sp A46	0	0	0	0	0	0	0	0.03216	0	0	0	0	0	0	0	0	0	0	0	0	0	0	0	0	0	0	0	0	0	0	0.01705	0	0	0	0	0	0	0	0	0	0	0	0	0	0	0	0	0	0
Selenomonas ruminantium	0	0	0	0	0	0	0	0.01501	0	0	0	0	0	0	0	0	0	0	0	0	0	0	0	0	0	0	0	0	0	0	0	0	0	0	0	0	0	0	0	0	0	0	0	0	0	0	0	0	0
GGB29804 SGB42628	0	0	0	0	0	0	0	0.0103	0	0	0.01537	0	0	0	0	0	0	0	0	0	0	0	0	0	0	0	0	0	0.01111	0.01837	0	0	0	0	0.01877	0	0	0	0	0	0	0	0	0	0	0	0	0.00844	0
Marinilactibacillus psychrotolerans	0	0	0	0	0	0	0	0	31.8905	0	0	0	0	0	0	0	0	0	0	0	0	0	0	0	0	0	0	0	0	0	0	0	0	0	0	0	0	0	0	0	0	0	0	0	0	0	0	0	5.01068
Streptohalobacillus salinus	0	0	0	0	0	0	0	0	3.43618	0	0	0	0	0	0	0	0	0	0	0	0	0	0	0	0	0	0	0	0	0	0	0	0	0	0	0	0	0	0	0	0	0	0	0	0	0	0	0	1.88881
Psychrobacter namhaensis	0	0	0	0	0	0	0	0	1.04775	0	0	0	0	0	0	0	0	0	0	0	0	0	0	0	0	0	0	0	0	0	0	0	0	0	0	0	0	0	0	0	0	0	0	0	0	0	0	0	0.08625
Clostridium sulfidigenes	0	0	0	0	0	0	0	0	0.79154	0	0	0	0	0	0	0	0	0	0	0	0	0	0	0	0	0	0	0	0	0	0	0	0	0	0	0	0	0	0	0	0	0	0	0	0	0	0	0	1.4387
Asaccharospora irregularis	0	0	0	0	0	0	0	0	0.50376	0	0	0	0	0	0	0	0	0	0	0	0	0	0	0	0	0	0	0	0	0	0	0	0	0	0	0	0	0	0	0	0	0	0	0	0	0	0	0	0.02495
Psychrobacter aquaticus	0	0	0	0	0	0	0	0	0.36465	0	0	0	0	0	0	0	0	0	0	0	0	0	0	0	0	0	0	0	0	0	0	0	0	0	0	0	0	0	0	0	0	0	0	0	0	0	0	0	0.09827
Clostridium sp E02	0	0	0	0	0	0	0	0	0.08834	0	0	0	0	0	0	0	0	0	0	0	0	0	0	0	0	0	0	0	0	0	0	0	0	0	0	0	0	0	0	0	0	0	0	0	0	0	0	0	0.02386
Limnobacter sp SAORIC 580	0	0	0	0	0	0	0	0	0.08393	0	0	0	0	0	0	0	0	0	0	0	0	0	0	0	0	0.00763	0	0	0.00953	0	0	0	0	0	0	0	0	0	0	0	0	0	0	0	0	0	0	0	0.06483
Bacillus pumilus	0	0	0	0	0	0	0	0	0.06978	0	0	0	0	0	0	0	0	0	0	0	0	0	0	0	0	0	0	0	0	0	0	0	0	0	0	0	0	0	0	0	0	0	0	0	0	0	0	0	0.02243
Saliterribacillus persicus	0	0	0	0	0	0	0	0	0.05209	0	0	0	0	0	0	0	0	0	0	0	0	0	0	0	0	0	0	0	0	0	0	0	0	0	0	0	0	0	0	0	0	0	0	0	0	0	0	0	0.00603
Psychrobacter alimentarius	0	0	0	0	0	0	0	0	0.0324	0	0	0	0	0	0	0	0	0	0	0	0	0	0	0	0	0	0	0	0	0	0	0	0	0	0	0	0	0	0	0	0	0	0	0	0	0	0	0	0.01605
Enterococcus mundtii	0	0	0	0	0	0	0	0	0.02217	0	0	0	0	0	0	1.10706	0	0	0	0	0	0	0	0	0	0	0	0	0.00187	0	0	0	0	0	0	0	0	0	0	0	0	0	0	0	0	0	0	0	0
Palleronia marisminoris	0	0	0	0	0	0	0	0	0.01949	0	0	0	0	0	0	0	0	0	0	0	0	0	0	0	0	0	0	0	0	0	0	0	0	0	0	0	0	0	0	0	0	0	0	0	0	0	0	0	0.00943
Oerskovia enterophila	0	0	0	0	0	0	0	0	0.01617	0	0	0	0	0	0	0	0	0	0	0	0	0	0	0	0	0	0	0	0	0	0	0	0	0	0	0	0	0	0	0	0	0	0	0	0	0	0	0	0
Planococcus rifietoensis	0	0	0	0	0	0	0	0	0.01529	0	0	0	0	0	0	0	0	0	0	0	0	0	0	0	0	0	0	0	0	0	0	0	0.09151	0	0	0.00566	0	0	0	0	0	0	0	0	0	0	0	0	0.00071
Leptolyngbya sp BC1307	0	0	0	0	0	0	0	0	0.01517	0	0	0	0	0	0	0	0	0	0	0	0	0	0	0	0	0	0	0	0	0	0	0	0	0	0	0	0	0	0	0	0	0	0	0	0	0	0	0	0
GGB25047 SGB36966	0	0	0	0	0	0	0	0	0.01268	0	0	0	0	0	0	0	0	0	0	0	0	0	0	0	0	0	0	0	0	0	0	0	0	0	0	0	0	0	0	0	0	0	0	0	0	0	0	0	0.18861
Halomonas titanicae	0	0	0	0	0	0	0	0	0.01164	0	0	0	0	0	0	0	0	0	0	0	0	0	0	0	0	0	0	0	0	0	0	0	0	0	0	0	0	0	0	0	0	0	0	0	0	0	0	0	0.00364
Clostridium sp BSD9I1	0	0	0	0	0	0	0	0	0.01027	0	0	0	0	0	0	0	0	0	0	0	0	0	0	0	0	0	0	0	0	0	0	0	0	0	0	0	0	0	0	0	0	0	0	0	0	0	0	0	0
Nesterenkonia alkaliphila	0	0	0	0	0	0	0	0	0.00974	0	0	0	0	0	0	0	0	0	0	0	0	0	0	0	0	0	0	0	0	0	0	0	0	0	0	0	0	0	0	0	0	0	0	0	0	0	0	0	0.00806
Planococcus sp MB 3u 03	0	0	0	0	0	0	0	0	0.00966	0	0	0	0	0	0	0	0	0	0	0	0	0	0	0	0	0	0	0	0	0	0	0	0.03734	0	0	0	0	0	0	0	0	0	0	0	0	0	0	0	0
Modestobacter caceresii	0	0	0	0	0	0	0	0	0.00909	0	0	0	0	0	0	0	0	0	0	0	0	0	0	0	0	0	0	0	0	0	0	0	0	0	0	0	0	0	0	0	0	0	0	0	0	0	0	0	0.00087
Oerskovia sp Sa2CUA8	0	0	0	0	0	0	0	0	0.00906	0	0	0	0	0	0	0	0	0	0	0	0	0	0	0	0	0	0	0	0	0	0	0	0	0	0	0	0	0	0	0	0	0	0	0	0	0	0	0	0
Paraliobacillus zengyii	0	0	0	0	0	0	0	0	0.00701	0	0	0	0	0	0	0	0	0	0	0	0	0	0	0	0	0	0	0	0	0	0	0	0	0	0	0	0	0	0	0	0	0	0	0	0	0	0	0	0
Rhodococcus erythropolis	0	0	0	0	0	0	0	0	0.00485	0	0	0	0	0	0	0	0	0	0	0	0	0	0	0	0	0	0	0	0	0	0	0	0	0	0	0	0	0	0	0	0	0	0	0	0	0	0	0	0.00111
Salinimicrobium terrae	0	0	0	0	0	0	0	0	0.00478	0	0	0	0	0	0	0	0	0	0	0	0	0	0	0	0	0	0	0	0	0	0	0	0	0	0	0	0	0	0	0	0	0	0	0	0	0	0	0	0
Kocuria rosea	0	0	0	0	0	0	0	0	0.00276	0	0	0	0	0	0	0	0	0	0	0	0	0	0	0	0	0	0	0	0	0	0	0	0	0	0	0	0	0	0	0	0	0	0	0	0	0	0	0	0
Psychrobacter sp JB385	0	0	0	0	0	0	0	0	0.00203	0	0	0	0	0	0	0	0	0	0	0	0	0	0	0	0	0	0	0	0	0	0	0	0	0	0	0	0	0	0	0	0	0	0	0	0	0	0	0	0
Altererythrobacter sp SALINAS58	0	0	0	0	0	0	0	0	0.00197	0	0	0	0	0	0	0	0	0	0	0	0	0	0	0	0	0	0	0	0	0	0	0	0	0	0	0	0	0	0	0	0	0	0	0	0	0	0	0	0
Kocuria polaris	0	0	0	0	0	0	0	0	0.00095	0	0	0	0	0	0	0	0	0	0	0	0	0	0	0	0	0	0	0	0	0	0	0	0	0	0	0	0	0	0	0	0	0	0	0	0	0	0	0	0
Ewingella americana	0	0	0	0	0	0	0	0	0.00031	0	0	0	0	0	0	0	0	0	0	0	0	0	0	0	0	0	0	0	0	0	0	0	0	0	0	0	0	0	0	0	0	0	0	0	0	0	0	0	0
Actinomyces sp 299	0	0	0	0	0	0	0	0	0	0.29624	0	0	0	0	0	0	0	0	0	0	0	0	0	0	0	0	0	0	0	0	0	0	0	0	0.52763	0	0	0	0	0	0	0.30217	0	0	0	0	0.86401	0	0
Acinetobacter sp TGL Y2	0	0	0	0	0	0	0	0	0	0.12675	0	0	0	0	0	0	0	0	0	0	0	0	0	0	0	0	0	0	0	0	0	0	0	0	0	0	0	0	0	0	0	0.11002	0	0	0	0	0	0	0
Carnobacterium maltaromaticum	0	0	0	0	0	0	0	0	0	0.02002	0	0	0	0	0	0.00579	0	0	0	0	0	0	0	0	0	0	0	0	0	0	0	0	0	0	0	0	0	0	0	0	0	0	0	0	0	0	0	0	0
Sarcina sp DSM 11001	0	0	0	0	0	0	0	0	0	0.01587	0	0	0	0	0	0	0	0	0	0	0	0	0	0	0	0.19097	0	0	0	0	0	0	0	0	0	0	0	0	0	0	0	0.01246	0	0	0	0	0	0	0
GGB54982 SGB76211	0	0	0	0	0	0	0	0	0	0.00826	0	0	0	0	0	0	0	0	0	0	0	0	0	0	0	0	0	0	0	0	0	0	0	0	0	0	0	0	0	0	0	0.00551	0	0	0	0	0	0	0
Staphylococcus equorum	0	0	0	0	0	0	0	0	0	0	4.70635	0	0	0.13163	0	0	0	0	0	0	0	0	0	0	0	0	0	0	0	0.02887	0	0	0	0	0	2.01692	0	0	0	0.01971	0	0	0	0	0	0	0	2.15935	0
Methanobrevibacter oralis	0	0	0	0	0	0	0	0	0	0	1.49247	0	0	4.25047	0	8.00925	0	0	0	0.0198	0	1.87617	0	0	0	0	0.53809	0	0	0.7488	0	0.02073	0.70882	0.00477	0	0.86462	0	0	0	0.47139	0	0	0	0	2.65367	0	0	0.91007	0
Butyricimonas SGB1783	0	0	0	0	0	0	0	0	0	0	1.18443	0	0	0.8841	0	0	0	0	0.38741	0	0	0.34007	0	0	0	0	0.11241	0	0	1.38771	0	0.22614	0	0.45527	0	0.12736	0	0	0	1.14766	0	0	0	0	0.40697	0	0	1.43665	0
GGB9350 SGB14317	0	0	0	0	0	0	0	0	0	0	1.0766	0	0	0	0	0	0	0	0	0	0	0	0	0	0	0	0.13887	0	0	1.0935	0	0	0	0	0	0.26711	0	0	0	1.44182	0	0	0	0	0.3471	0	0	1.33949	0
Helicobacter himalayensis	0	0	0	0	0	0	0	0	0	0	0.24626	0	0	1.35208	0	0	0	0	0	0	0	0	0	0	0	0	0	0	0	2.28871	0	0	0	0	0	0	0	0	0	0.87172	0	0	0	0	0	0	0	0.29067	0
Firmicutes bacterium	0	0	0	0	0	0	0	0	0	0	0.24275	0	0	0.1179	0	0	0	0	0.03527	0	0	0.04943	0	0	0	0	0.0373	0	0	0.29375	0	0.03697	0	0.04713	0	0.06811	0	0	0	0.27812	0	0	0	0	0.19406	0	0	0.28102	0
Parasutterella excrementihominis	0	0	0	0	0	0	0	0	0	0	0.16456	0	0	0.97971	0	0	0	0	0.69775	0	0	0.07647	0	0	0	0	0.00205	0	0	0.15018	0	0.64319	0	0.652	0	0.01833	0	0	0	0.17015	0	0	0	0	0.02137	0	0	0.14574	0
Holdemania massiliensis	0	0	0	0	0	0	0	0	0	0	0.15298	0	0	0.03231	0	0	0	0	0.02985	0	0	0.02776	0	0	0	0	0.01275	0	0	0.16591	0	0.02073	0	0.03052	0	0.023	0	0	0	0.17741	0	0	0	0	0.0902	0	0	0.14635	0
Bittarella massiliensis	0	0	0	0	0	0	0	0	0	0	0.09271	0	0	0	0	0	0	0	0	0	0	0	0	0	0	0	0.12025	0	0	0.08071	0	0	0	0	0	0.01417	0	0	0	0.135	0	0	0	0	0.22344	0	0	0.12512	0
Intestinimonas gabonensis	0	0	0	0	0	0	0	0	0	0	0.07861	0	0	0.00832	0	0	0	0	0.00478	0	0	0	0	0	0	0	0.00454	0	0	0.07722	0	0.00801	0	0.0061	0	0.01627	0	0	0	0.091	0	0	0	0	0.02059	0	0	0.0704	0
Ruminococcus albus	0	0	0	0	0	0	0	0	0	0	0.07824	0	0	0	0	0	0	0.26563	0	0	0	0	0	0	0	0	0.13144	0	0	0.05735	0	0	0	0	0	0.0964	0.94411	0	0	0.0512	0	0	0	0	0.22353	0	0	0.07528	0
Corynebacterium stationis	0	0	0	0	0	0	0	0	0	0	0.07012	0	0	0	0	0	0	0	0	0	0	0	0	0	0	0	0	0	0	0	0	0	0	0	0	0	0	0	0	0	0	0	0	0	0	0	0	0	0
Clostridiaceae bacterium NSJ 31	0	0	0	0	0	0	0	0	0	0	0.04859	0	0	0.00656	0	0	0	0	0.15806	0	0	0.00886	0	0	0	0	0.00275	0	0	0.08566	0	0.15905	0	0.13606	0	0.04216	0	0	0	0.05943	0	0	0	0	0.01584	0	0	0.04946	0
Corynebacterium xerosis	0	0	0	0	0	0	0	0	0	0	0.04014	0	0	0	0	0	0	0	0	0	0	0	0	0	0	0	0	0	0	0	0	0	0	0	0	0.02038	0	0	0	0	0	0	0	0	0	0	0	0	0
Intestinimonas butyriciproducens	0	0	0	0	0	0	0	0	0	0	0.02215	0	0	0.03392	0	0	0	0	0.04198	0	0	0	0	0	0	0	0	0	0	0.0204	0	0.05768	0	0.05219	0	0	0	0	0	0.03983	0	0	0	0	0.00591	0	0	0.02192	0
GGB27909 SGB40345	0	0	0	0	0	0	0	0	0	0	0.02059	0	0	0.39281	0	0	0	0	0	0	0	0.83578	0	0	0	0	0.0739	0	0	0.01122	0	0	0	0	0	0.13351	0	0	0	0.02389	0	0	0	0	0.21144	0	0	0.0185	0
Bacilli unclassified SGB6571	0	0	0	0	0	0	0	0	0	0	0.01561	0	0	9.22316	0	0.01153	0	0	1.5251	0	0	1.57375	0	0	0	0	0.03188	0	0	0.01989	0	1.24734	0	1.59607	0	0.08581	0	0	0	0.01792	0	0	0	0	0.16111	0	0	0.01558	0
Bariatricus massiliensis	0	0	0	0	0	0	0	0	0	0	0.00527	0	0	0.01128	0	0.00638	0	0	0	0	0	0.01454	0	0	0	0	0.00482	0	0	0	0	0	0	0	0	0.0139	0	0	0	0.00113	0	0	0	0	0.01734	0	0	0.00061	0
Clostridiales bacterium BX7	0	0	0	0	0	0	0	0	0	0	0.00518	0	0	0	0	0	0	0	0	0	0	0	0	0	0	0	0	0	0	0.00537	0	0	0	0	0	0.01533	0	0	0	0.00964	0	0	0	0	0	0	0	0.00888	0
Bacteroidaceae bacterium	0	0	0	0	0	0	0	0	0	0	0	14.9555	0	0	0	0	0	0	0	0	0	0	0	0	0	0	0	0	0	0	0	0	0	0	0	0	0	0	0	0	0	0	0	0	0	0	0	0	0
Adlercreutzia equolifaciens	0	0	0	0	0	0	0	0	0	0	0	0	0	0.20896	0	0.04691	0	0	0	0	0	0.02806	0	0	0	0	0	0	0	0	0	0	0	0	0	0	0	0	0	0	0	0	0	0	0	0	0	0	0
Clostridium massiliamazoniense	0	0	0	0	0	0	0	0	0	0	0	0	0	0.12365	0	0.01219	0	0	0	0	0	0	0	0	0	0	0.00033	0	0	0	0	0	0	0	0	0	0	0	0	0	0	0	0	0	0.00296	0	0	0	0
GGB26966 SGB39170	0	0	0	0	0	0	0	0	0	0	0	0	0	0.05423	0	0	0	0	0	0	0	0	0	0	0	0	0	0	0	0	0	0	0	0	0	0	0	0	0	0	0	0	0	0	0	0	0	0	0
Longicatena caecimuris	0	0	0	0	0	0	0	0	0	0	0	0	0	0.0269	0	0.1876	0	0	0.02328	0	0	0.41813	0	0	0	0	0	0	0	0	0	0.03165	0	0.03857	0	0	0	0	0	0	0	0	0	0	0	0	0	0	0
GGB5980 SGB8599	0	0	0	0	0	0	0	0	0	0	0	0	0	0.02538	0	0.00518	0	0	0.01316	0	0	0.0094	0	0	0	0	0	0	0	0	0	0.00252	0	0.01386	0	0	0	0	0	0	0	0	0	0	0	0	0	0	0
Clostridia unclassified SGB14951	0	0	0	0	0	0	0	0	0	0	0	0	0	0.01178	0	0	0	0	0	0	0	0	0	0	0	0	0	0	0	0	0	0	0	0	0	0	0	0	0	0	0	0	0	0	0	0	0	0	0
Candidatus Borkfalkia ceftriaxoniphila	0	0	0	0	0	0	0	0	0	0	0	0	0	0.00851	0	0	0	0	0	0	0	0	0	0	0	0	0	0	0	0	0	0	0	0	0	0	0	0	0	0	0	0	0	0	0	0	0	0	0
GGB25388 SGB66167	0	0	0	0	0	0	0	0	0	0	0	0	0	0.00763	0	0	0	0	0.00694	0	0	0.002	0	0	0	0	0.0129	0	0	0	0	0.00356	0	0	0.00162	0.0522	0	0	0	0	0	0	0	0	0.0612	0	0	0	0
GGB33657 SGB66068	0	0	0	0	0	0	0	0	0	0	0	0	0	0.00631	0	0.00071	0	0	0	0	0	0.00632	0	0	0	0	0	0	0	0	0	0	0	0	0	0	0	0	0	0	0	0	0	0	0	0	0	0	0
Alistipes onderdonkii	0	0	0	0	0	0	0	0	0	0	0	0	0	0.00403	0	0	0	0	0.36478	0	0	0.19581	0	0	0	0	0.00747	0	0	0	0	0.34058	0	0.28418	0	0.01012	0	0	0	0	0	0	0	0	0.02778	0	0	0	0
Methanosarcina mazei	0	0	0	0	0	0	0	0	0	0	0	0	0	0	0.03333	0	0	0	0	0	0	0	0	0	0	0	0	0	0	0	0	0	0	0	0	0	0	0	0	0	0	0	0	0	0	0	0	0	0
Acinetobacter indicus	0	0	0	0	0	0	0	0	0	0	0	0	0	0	0	0.40749	0	0	0	0	0	10.5938	0	0	0	0	0	0	0	0	0	0	0	0	0	0	0	0	0	0	0	0	0	0	0	0	0	0	0
Enterococcus casseliflavus	0	0	0	0	0	0	0	0	0	0	0	0	0	0	0	0.13212	0	0	0	0	0	0	0	0	0	0	0	0	0	0	0	0	0	0	0	0	0	0	0	0	0	0	0	0	0	0	0	0	0.00637
Clostridium scindens	0	0	0	0	0	0	0	0	0	0	0	0	0	0	0	0.01052	0	0	0	0	0	0.00026	0	0	0	0	0	0	0	0	0	0	0	0	0	0	0	0	0	0	0	0	0	0	0	0	0	0	0
GGB29552 SGB42346	0	0	0	0	0	0	0	0	0	0	0	0	0	0	0	0.00963	0	0	0	0	0	0	0	0	0	0	0	0	0	0	0	0	0	0	0	0	0	0	0	0	0	0	0	0	0	0	0	0	0
Candidatus Harrysmithimonas galli	0	0	0	0	0	0	0	0	0	0	0	0	0	0	0	0.00479	0	0	0	0	0	0.00194	0	0	0	0	0	0	0	0	0	0	0	0	0	0	0	0	0	0	0	0	0	0	0	0	0	0	0
Clostridium innocuum	0	0	0	0	0	0	0	0	0	0	0	0	0	0	0	0.00438	0	0	0	0	0	0	0	0	0	0	0	0	0	0	0	0	0	0	0	0	0	0	0	0	0	0	0	0	0	0	0	0.00404	0
Erysipelatoclostridium ramosum	0	0	0	0	0	0	0	0	0	0	0	0	0	0	0	0.00403	0	0	0	0	0	0.18101	0	0	0	0	0	0	0	0	0	0	0	0	0	0	0	0	0	0	0	0	0	0	0	0	0	0.0023	0
Lachnospiraceae bacterium NSJ 29	0	0	0	0	0	0	0	0	0	0	0	0	0	0	0	0.00192	0	0	0	0	0	0	0	0	0	0	0	0	0	0	0	0	0	0	0	0	0	0	0	0	0	0	0	0	0	0	0	0	0
Extibacter muris	0	0	0	0	0	0	0	0	0	0	0	0	0	0	0	0.00148	0	0	0	0	0	0	0	0	0	0	0	0	0	0	0	0	0	0	0	0	0	0	0	0	0	0	0	0	0	0	0	0	0
Blautia hydrogenotrophica	0	0	0	0	0	0	0	0	0	0	0	0	0	0	0	0.00076	0	0	0	0	0	0	0	0	0	0	0	0	0	0	0	0	0	0	0	0	0	0	0	0	0	0	0	0	0	0	0	0	0
Anaerostipes caccae	0	0	0	0	0	0	0	0	0	0	0	0	0	0	0	0.00057	0	0	0	0	0	0	0	0	0	0	0	0	0	0	0	0	0	0	0	0	0	0	0	0	0	0	0	0	0	0	0	0	0
Romboutsia timonensis	0	0	0	0	0	0	0	0	0	0	0	0	0	0	0	0.00037	0	0	0.01271	0	0.00318	0	0	0	0	0	0	0	0	0	0	0.00505	0	0.00877	0	0	0	0	0	0	0	0	0	0	0	0.00313	0.01947	0	0
GGB25569 SGB37535	0	0	0	0	0	0	0	0	0	0	0	0	0	0	0	0	0	0.42224	0	0	0	0	0	0	0	0	0	0	0	0	0	0	0	0	0	0	1.66472	0	0	0	0	0	0	0	0	0	0	0	0
GGB31238 SGB44539	0	0	0	0	0	0	0	0	0	0	0	0	0	0	0	0	0	0.04262	0	0	0	0	0	0	0	0	0	0	0	0	0	0	0	0	0	0	0.15894	0	0	0	0	0	0	0	0	0	0	0	0
Butyrivibrio sp AE2015	0	0	0	0	0	0	0	0	0	0	0	0	0	0	0	0	0	0	0.10286	0	0	0	0	0	0	0	0	0	0	0	0	0.33347	0	0.19526	0	0	0	0	0	0	0	0	0	0	0.00415	0	0	0	0
GGB9574 SGB14987	0	0	0	0	0	0	0	0	0	0	0	0	0	0	0	0	0	0	0.02092	0	0	0	0	0	0	0	0	0	0	0	0	0.02168	0	0.02239	0	0	0	0	0	0	0	0	0	0	0	0	0	0	0
Ruminococcaceae bacterium D5	0	0	0	0	0	0	0	0	0	0	0	0	0	0	0	0	0	0	0.01689	0	0	0	0	0	0	0	0	0	0	0	0	0.01119	0	0.00744	0	0	0	0	0	0	0	0	0	0	0	0	0	0	0
Intestinimonas massiliensis	0	0	0	0	0	0	0	0	0	0	0	0	0	0	0	0	0	0	0.01056	0	0	0	0	0	0	0	0	0	0	0	0	0.01642	0	0.00767	0	0	0	0	0	0	0	0	0	0	0	0	0	0	0
GGB3433 SGB4573	0	0	0	0	0	0	0	0	0	0	0	0	0	0	0	0	0	0	0.00406	0	0	0	0	0	0	0	0	0	0	0	0	0.00549	0	0.00726	0	0	0	0	0	0	0	0	0	0	0	0	0	0	0
Oscillibacter sp PC13	0	0	0	0	0	0	0	0	0	0	0	0	0	0	0	0	0	0	0.00335	0	0	0	0	0	0	0	0	0	0	0	0	0.00358	0	0.00638	0	0	0	0	0	0	0	0	0	0	0	0	0	0	0
Aeromicrobium sp 592	0	0	0	0	0	0	0	0	0	0	0	0	0	0	0	0	0	0	0	0.16866	0	0	0	0	0	0	0	0	0	0	0	0	0.09398	0	0	0	0	0	0	0	0	0	0	0	0	0	0	0	0
Chryseobacterium sp Leaf201	0	0	0	0	0	0	0	0	0	0	0	0	0	0	0	0	0	0	0	0.05203	0	0	0	0	0	0	0	0	0	0	0	0	0.16953	0	0	0	0	0	0	0	0	0	0	0	0	0	0	0	0
Flavobacterium sp SNL9	0	0	0	0	0	0	0	0	0	0	0	0	0	0	0	0	0	0	0	0.03967	0	0	0	0	0	0	0	0	0	0	0	0	0.09732	0	0	0	0	0	0	0	0	0	0	0	0	0	0	0	0
Exiguobacterium undae	0	0	0	0	0	0	0	0	0	0	0	0	0	0	0	0	0	0	0	0.02744	0.02146	0	0	0	0	0	0	0	0	0	0	0	0	0	0	0	0	0	0	0	0	0	0	0	0	0	0	0	0
Modestobacter muralis	0	0	0	0	0	0	0	0	0	0	0	0	0	0	0	0	0	0	0	0.00621	0.00113	0	0	0	0	0	0	0	0	0	0	0	0	0	0	0	0	0	0	0	0	0	0	0	0	0	0	0	0
Siccibacter turicensis	0	0	0	0	0	0	0	0	0	0	0	0	0	0	0	0	0	0	0	0	0.17924	0	0	0	0	0	0	0	0	0	0	0	0	0	0	0	0	0	0	0	0	0	0	0	0	0	0	0	0
Nocardioides gilvus	0	0	0	0	0	0	0	0	0	0	0	0	0	0	0	0	0	0	0	0	0.15654	0	0	0	0	0	0	0	0	0	0	0	0.63051	0	0	0	0	0	0	0	0	0	0	0	0	0	0	0	0
Pantoea sp IMH	0	0	0	0	0	0	0	0	0	0	0	0	0	0	0	0	0	0	0	0	0.06526	0	0	0	0	0	0	0	0	0	0	0	0	0	0	0	0	0	0	0	0	0	0	0	0	0	0	0	0
Methylobacterium sp Leaf125	0	0	0	0	0	0	0	0	0	0	0	0	0	0	0	0	0	0	0	0	0.06199	0	0	0	0	0	0	0	0	0	0	0	0	0	0	0	0	0	0	0	0	0	0	0	0	0	0	0	0
Carnobacterium sp CP1	0	0	0	0	0	0	0	0	0	0	0	0	0	0	0	0	0	0	0	0	0.04347	0	0	0	0	0	0	0	0	0	0	0	0	0	0	0	0	0	0	0	0	0	0	0	0	0	0	0	0
Pseudorhizobium pelagicum	0	0	0	0	0	0	0	0	0	0	0	0	0	0	0	0	0	0	0	0	0.02117	0	0	0	0	0	0	0	0	0	0	0	0.31714	0	0	0	0	0	0	0	0	0	0	0	0	0	0	0	0
Pantoea brenneri	0	0	0	0	0	0	0	0	0	0	0	0	0	0	0	0	0	0	0	0	0.01773	0	0	0	0	0	0	0	0	0	0	0	0	0	0	0	0	0	0	0	0	0	0	0	0	0	0	0	0
Pigmentiphaga litoralis	0	0	0	0	0	0	0	0	0	0	0	0	0	0	0	0	0	0	0	0	0.00621	0	0	0	0	0	0	0	0	0	0	0	0.30602	0	0	0	0	0	0	0	0	0	0	0	0	0	0	0	0
Saccharibacillus deserti	0	0	0	0	0	0	0	0	0	0	0	0	0	0	0	0	0	0	0	0	0.00351	0	0	0	0	0	0	0	0	0	0	0	0	0	0	0	0	0	0	0	0	0	0	0	0	0	0	0	0
Pseudomonas stutzeri	0	0	0	0	0	0	0	0	0	0	0	0	0	0	0	0	0	0	0	0	0.00287	0	0	0	0	0	0	0	0	0	0	0	0	0	0	0	0	0	0	0	0	0	0	0	0	0	0	0	0
Patulibacter americanus	0	0	0	0	0	0	0	0	0	0	0	0	0	0	0	0	0	0	0	0	0.00165	0	0	0	0	0	0	0	0	0	0	0	0	0	0	0	0	0	0	0	0	0	0	0	0	0	0	0	0
Rhodocytophaga rosea	0	0	0	0	0	0	0	0	0	0	0	0	0	0	0	0	0	0	0	0	0.00163	0	0	0	0	0	0	0	0	0	0	0	0	0	0	0	0	0	0	0	0	0	0	0	0	0	0	0	0
Auraticoccus monumenti	0	0	0	0	0	0	0	0	0	0	0	0	0	0	0	0	0	0	0	0	0.00156	0	0	0	0	0	0	0	0	0	0	0	0	0	0	0	0	0	0	0	0	0	0	0	0	0	0	0	0
Erysipelotrichaceae bacterium 3 1 53	0	0	0	0	0	0	0	0	0	0	0	0	0	0	0	0	0	0	0	0	0	0.01443	0	0	0	0	0	0	0	0	0	0	0	0	0	0	0	0	0	0	0	0	0	0	0	0	0	0	0
Holdemania filiformis	0	0	0	0	0	0	0	0	0	0	0	0	0	0	0	0	0	0	0	0	0	0.00843	0	0	0	0	0	0	0	0	0	0	0	0	0	0	0	0	0	0	0	0	0	0	0	0	0	0	0
Clostridiales bacterium Choco116	0	0	0	0	0	0	0	0	0	0	0	0	0	0	0	0	0	0	0	0	0	0.00425	0	0	0	0	0	0	0	0	0	0	0	0	0	0	0	0	0	0	0	0	0	0	0	0	0	0	0
Rikenellaceae bacterium	0	0	0	0	0	0	0	0	0	0	0	0	0	0	0	0	0	0	0	0	0	0.00333	0	0	0	0	0	0	0	0	0	0	0	0	0	0	0	0	0	0	0	0	0	0	0	0	0	0	0
Faecalicatena contorta	0	0	0	0	0	0	0	0	0	0	0	0	0	0	0	0	0	0	0	0	0	0.00299	0	0	0	0	0.00379	0	0	0	0	0	0	0	0	0.00516	0	0	0	0	0	0	0	0	0.0092	0	0	0	0
Dielma fastidiosa	0	0	0	0	0	0	0	0	0	0	0	0	0	0	0	0	0	0	0	0	0	0.00174	0	0	0	0	0.01905	0	0	0	0	0	0	0	0	0	0	0	0	0	0	0	0	0	0.05894	0	0	0	0
GGB31733 SGB45094	0	0	0	0	0	0	0	0	0	0	0	0	0	0	0	0	0	0	0	0	0	0.00119	0	0	0	0	0	0	0	0	0	0	0	0	0	0	0	0	0	0	0	0	0	0	0	0	0	0	0
Cuneatibacter caecimuris	0	0	0	0	0	0	0	0	0	0	0	0	0	0	0	0	0	0	0	0	0	0.00081	0	0	0	0	0	0	0	0	0	0	0	0	0	0	0	0	0	0	0	0	0	0	0	0	0	0	0
Spirochaetia bacterium	0	0	0	0	0	0	0	0	0	0	0	0	0	0	0	0	0	0	0	0	0	0	0	0	0.00156	0	0	0	0	0	0	0	0	0	0	0	0	0	0	0	0	0	0	0	0	0	0	0	0
Actinomyces qiguomingii	0	0	0	0	0	0	0	0	0	0	0	0	0	0	0	0	0	0	0	0	0	0	0	0	0	0.0117	0	0	0	0	0	0	0	0	0	0	0	0	0	0	0	0	0.00346	0	0	0	0.13445	0	0
Corynebacterium sp 2039	0	0	0	0	0	0	0	0	0	0	0	0	0	0	0	0	0	0	0	0	0	0	0	0	0	0	0.02107	0	0	0	0	0	0.01291	0	0	0	0	0	0	0	0	0	0	0	0	0	0	0	0
Rathayibacter tritici	0	0	0	0	0	0	0	0	0	0	0	0	0	0	0	0	0	0	0	0	0	0	0	0	0	0	0.00984	0	0	0	0	0	0	0	0	0.00882	0	0	0	0	0	0	0	0	0.02086	0	0	0	0
Anaerofustis stercorihominis	0	0	0	0	0	0	0	0	0	0	0	0	0	0	0	0	0	0	0	0	0	0	0	0	0	0	0.00029	0	0	0	0	0	0	0	0	0	0	0	0	0	0	0	0	0	0.00161	0	0	0	0
Vagococcus sp CF 210	0	0	0	0	0	0	0	0	0	0	0	0	0	0	0	0	0	0	0	0	0	0	0	0	0	0	0	0	0.5891	0	0	0	0	0	0	0	0	0	0	0	0	0	0	0	0	0	0	0	0
Acinetobacter sp YIM 103518	0	0	0	0	0	0	0	0	0	0	0	0	0	0	0	0	0	0	0	0	0	0	0	0	0	0	0	0	0.05095	0	0	0	0	0	0	0	0	0	0	0	0	0	0	0	0	0	0	0	0
Acinetobacter portensis	0	0	0	0	0	0	0	0	0	0	0	0	0	0	0	0	0	0	0	0	0	0	0	0	0	0	0	0	0.01364	0	0	0	0	0	0	0	0	0	0	0	0	0	0	0	0	0	0	0	0
Enterocloster citroniae	0	0	0	0	0	0	0	0	0	0	0	0	0	0	0	0	0	0	0	0	0	0	0	0	0	0	0	0	0	0	0	0.00228	0	0	0	0	0	0	0	0	0	0	0	0	0.0014	0	0	0	0
Citricoccus sp K5	0	0	0	0	0	0	0	0	0	0	0	0	0	0	0	0	0	0	0	0	0	0	0	0	0	0	0	0	0	0	0	0	1.39796	0	0	0	0	0	0	0	0	0	0	0	0	0	0	0	0
Cereibacter changlensis	0	0	0	0	0	0	0	0	0	0	0	0	0	0	0	0	0	0	0	0	0	0	0	0	0	0	0	0	0	0	0	0	1.2926	0	0	0	0	0	0	0	0	0	0	0	0	0	0	0	0
Citricoccus muralis	0	0	0	0	0	0	0	0	0	0	0	0	0	0	0	0	0	0	0	0	0	0	0	0	0	0	0	0	0	0	0	0	1.24394	0	0	0.00732	0	0	0	0	0	0	0	0	0	0	0	0	0
Actinomycetaceae bacterium Sa1BUA1	0	0	0	0	0	0	0	0	0	0	0	0	0	0	0	0	0	0	0	0	0	0	0	0	0	0	0	0	0	0	0	0	1.06821	0	0	0	0	0	0	0	0	0	0	0	0	0	0	0	0
Dietzia psychralcaliphila	0	0	0	0	0	0	0	0	0	0	0	0	0	0	0	0	0	0	0	0	0	0	0	0	0	0	0	0	0	0	0	0	0.81576	0	0	0.01726	0	0	0	0	0	0	0	0	0	0	0	0	0
Leucobacter sp 4J7B1	0	0	0	0	0	0	0	0	0	0	0	0	0	0	0	0	0	0	0	0	0	0	0	0	0	0	0	0	0	0	0	0	0.56899	0	0	0	0	0	0	0	0	0	0	0	0	0	0	0	0
Citricoccus zhacaiensis	0	0	0	0	0	0	0	0	0	0	0	0	0	0	0	0	0	0	0	0	0	0	0	0	0	0	0	0	0	0	0	0	0.52323	0	0	0	0	0	0	0	0	0	0	0	0	0	0	0	0
Nesterenkonia halotolerans	0	0	0	0	0	0	0	0	0	0	0	0	0	0	0	0	0	0	0	0	0	0	0	0	0	0	0	0	0	0	0	0	0.40251	0	0	0	0	0	0	0	0	0	0	0	0	0	0	0	0
Planomicrobium glaciei	0	0	0	0	0	0	0	0	0	0	0	0	0	0	0	0	0	0	0	0	0	0	0	0	0	0	0	0	0	0	0	0	0.39511	0	0	0	0	0	0	0	0	0	0	0	0	0	0	0	0
Rhizobiales bacterium	0	0	0	0	0	0	0	0	0	0	0	0	0	0	0	0	0	0	0	0	0	0	0	0	0	0	0	0	0	0	0	0	0.35569	0	0	0	0	0	0	0	0	0	0	0	0	0	0	0	0
Microbacterium lacus	0	0	0	0	0	0	0	0	0	0	0	0	0	0	0	0	0	0	0	0	0	0	0	0	0	0	0	0	0	0	0	0	0.21128	0	0	0	0	0	0	0	0	0	0	0	0	0	0	0	0
Paracoccus haeundaensis	0	0	0	0	0	0	0	0	0	0	0	0	0	0	0	0	0	0	0	0	0	0	0	0	0	0	0	0	0	0	0	0	0.18945	0	0	0	0	0	0	0	0	0	0	0	0	0	0	0	0
Arcticibacter pallidicorallinus	0	0	0	0	0	0	0	0	0	0	0	0	0	0	0	0	0	0	0	0	0	0	0	0	0	0	0	0	0	0	0	0	0.15771	0	0	0	0	0	0	0	0	0	0	0	0	0	0	0	0
Nesterenkonia sandarakina	0	0	0	0	0	0	0	0	0	0	0	0	0	0	0	0	0	0	0	0	0	0	0	0	0	0	0	0	0	0	0	0	0.09607	0	0	0.00509	0	0	0	0	0	0	0	0	0	0	0	0	0
Curtobacterium flaccumfaciens	0	0	0	0	0	0	0	0	0	0	0	0	0	0	0	0	0	0	0	0	0	0	0	0	0	0	0	0	0	0	0	0	0.09556	0	0	0	0	0	0	0	0	0	0	0	0	0	0	0	0
Paracoccus gahaiensis	0	0	0	0	0	0	0	0	0	0	0	0	0	0	0	0	0	0	0	0	0	0	0	0	0	0	0	0	0	0	0	0	0.08427	0	0	0	0	0	0	0	0	0	0	0	0	0	0	0	0
Planococcus sp NJC23	0	0	0	0	0	0	0	0	0	0	0	0	0	0	0	0	0	0	0	0	0	0	0	0	0	0	0	0	0	0	0	0	0.08418	0	0	0	0	0	0	0	0	0	0	0	0	0	0	0	0
Dietzia kunjamensis	0	0	0	0	0	0	0	0	0	0	0	0	0	0	0	0	0	0	0	0	0	0	0	0	0	0	0	0	0	0	0	0	0.08128	0	0	0	0	0	0	0	0	0	0	0	0	0	0	0	0
Paracoccus sp PAMC 22219	0	0	0	0	0	0	0	0	0	0	0	0	0	0	0	0	0	0	0	0	0	0	0	0	0	0	0	0	0	0	0	0	0.08094	0	0	0	0	0	0	0	0	0	0	0	0	0	0	0	0
Aurantimonas endophytica	0	0	0	0	0	0	0	0	0	0	0	0	0	0	0	0	0	0	0	0	0	0	0	0	0	0	0	0	0	0	0	0	0.0785	0	0	0	0	0	0	0	0	0	0	0	0	0	0	0	0
Rhodococcus fascians	0	0	0	0	0	0	0	0	0	0	0	0	0	0	0	0	0	0	0	0	0	0	0	0	0	0	0	0	0	0	0	0	0.07429	0	0	0	0	0	0	0	0	0	0	0	0	0	0	0	0
Nocardioides dongxiaopingii	0	0	0	0	0	0	0	0	0	0	0	0	0	0	0	0	0	0	0	0	0	0	0	0	0	0	0	0	0	0	0	0	0.07365	0	0	0	0	0	0	0	0	0	0	0	0	0	0	0	0
Devosia naphthalenivorans	0	0	0	0	0	0	0	0	0	0	0	0	0	0	0	0	0	0	0	0	0	0	0	0	0	0	0	0	0	0	0	0	0.06776	0	0	0	0	0	0	0	0	0	0	0	0	0	0	0	0
Frigoribacterium sp CFBP 13712	0	0	0	0	0	0	0	0	0	0	0	0	0	0	0	0	0	0	0	0	0	0	0	0	0	0	0	0	0	0	0	0	0.06622	0	0	0	0	0	0	0	0	0	0	0	0	0	0	0	0
Dietzia sp SLG310A2 38A2	0	0	0	0	0	0	0	0	0	0	0	0	0	0	0	0	0	0	0	0	0	0	0	0	0	0	0	0	0	0	0	0	0.03584	0	0	0	0	0	0	0	0	0	0	0	0	0	0	0	0
Massilia timonae	0	0	0	0	0	0	0	0	0	0	0	0	0	0	0	0	0	0	0	0	0	0	0	0	0	0	0	0	0	0	0	0	0.03459	0	0	0	0	0	0	0	0	0	0	0	0	0	0	0	0
Arthrobacter koreensis	0	0	0	0	0	0	0	0	0	0	0	0	0	0	0	0	0	0	0	0	0	0	0	0	0	0	0	0	0	0	0	0	0.02863	0	0	0	0	0	0	0	0	0	0	0	0	0	0	0	0
Brevundimonas intermedia	0	0	0	0	0	0	0	0	0	0	0	0	0	0	0	0	0	0	0	0	0	0	0	0	0	0	0	0	0	0	0	0	0.02683	0	0	0	0	0	0	0	0	0	0	0	0	0	0	0	0
Nocardioides alkalitolerans	0	0	0	0	0	0	0	0	0	0	0	0	0	0	0	0	0	0	0	0	0	0	0	0	0	0	0	0	0	0	0	0	0.02005	0	0	0	0	0	0	0	0	0	0	0	0	0	0	0	0
Variovorax ginsengisoli	0	0	0	0	0	0	0	0	0	0	0	0	0	0	0	0	0	0	0	0	0	0	0	0	0	0	0	0	0	0	0	0	0.01958	0	0	0	0	0	0	0	0	0	0	0	0	0	0	0	0
Pseudomonas saudimassiliensis	0	0	0	0	0	0	0	0	0	0	0	0	0	0	0	0	0	0	0	0	0	0	0	0	0	0	0	0	0	0	0	0	0.01793	0	0	0	0	0	0	0	0	0	0	0	0	0	0	0	0
Rufibacter sp LB8	0	0	0	0	0	0	0	0	0	0	0	0	0	0	0	0	0	0	0	0	0	0	0	0	0	0	0	0	0	0	0	0	0.01757	0	0	0	0	0	0	0	0	0	0	0	0	0	0	0	0
Arthrobacter sp JUb115	0	0	0	0	0	0	0	0	0	0	0	0	0	0	0	0	0	0	0	0	0	0	0	0	0	0	0	0	0	0	0	0	0.01693	0	0	0	0	0	0	0	0	0	0	0	0	0	0	0	0
Paracoccus sp I 41R45	0	0	0	0	0	0	0	0	0	0	0	0	0	0	0	0	0	0	0	0	0	0	0	0	0	0	0	0	0	0	0	0	0.01689	0	0	0	0	0	0	0	0	0	0	0	0	0	0	0	0
Clavibacter michiganensis	0	0	0	0	0	0	0	0	0	0	0	0	0	0	0	0	0	0	0	0	0	0	0	0	0	0	0	0	0	0	0	0	0.01512	0	0	0	0	0	0	0	0	0	0	0	0	0	0	0	0
Croceibacterium ferulae	0	0	0	0	0	0	0	0	0	0	0	0	0	0	0	0	0	0	0	0	0	0	0	0	0	0	0	0	0	0	0	0	0.01504	0	0	0	0	0	0	0	0	0	0	0	0	0	0	0	0
Achromobacter aestuarii	0	0	0	0	0	0	0	0	0	0	0	0	0	0	0	0	0	0	0	0	0	0	0	0	0	0	0	0	0	0	0	0	0.015	0	0	0	0	0	0	0	0	0	0	0	0	0	0	0	0
Dyadobacter alkalitolerans	0	0	0	0	0	0	0	0	0	0	0	0	0	0	0	0	0	0	0	0	0	0	0	0	0	0	0	0	0	0	0	0	0.0123	0	0	0	0	0	0	0	0	0	0	0	0	0	0	0	0
Pontibacter sp 2b14	0	0	0	0	0	0	0	0	0	0	0	0	0	0	0	0	0	0	0	0	0	0	0	0	0	0	0	0	0	0	0	0	0.01195	0	0	0	0	0	0	0	0	0	0	0	0	0	0	0	0
Pseudactinotalea suaedae	0	0	0	0	0	0	0	0	0	0	0	0	0	0	0	0	0	0	0	0	0	0	0	0	0	0	0	0	0	0	0	0	0.01067	0	0	0	0	0	0	0	0	0	0	0	0	0	0	0	0
Salinibacterium sp dk5596	0	0	0	0	0	0	0	0	0	0	0	0	0	0	0	0	0	0	0	0	0	0	0	0	0	0	0	0	0	0	0	0	0.01028	0	0	0	0	0	0	0	0	0	0	0	0	0	0	0	0
Nesterenkonia lutea	0	0	0	0	0	0	0	0	0	0	0	0	0	0	0	0	0	0	0	0	0	0	0	0	0	0	0	0	0	0	0	0	0.0089	0	0	0	0	0	0	0	0	0	0	0	0	0	0	0	0
Sphingomonas sp AX6	0	0	0	0	0	0	0	0	0	0	0	0	0	0	0	0	0	0	0	0	0	0	0	0	0	0	0	0	0	0	0	0	0.00821	0	0	0	0	0	0	0	0	0	0	0	0	0	0	0	0
Planococcus citreus	0	0	0	0	0	0	0	0	0	0	0	0	0	0	0	0	0	0	0	0	0	0	0	0	0	0	0	0	0	0	0	0	0.00719	0	0	0	0	0	0	0	0	0	0	0	0	0	0	0	0
Georgenia satyanarayanai	0	0	0	0	0	0	0	0	0	0	0	0	0	0	0	0	0	0	0	0	0	0	0	0	0	0	0	0	0	0	0	0	0.00616	0	0	0	0	0	0	0	0	0	0	0	0	0	0	0	0
Leifsonia sp ALI 44 B	0	0	0	0	0	0	0	0	0	0	0	0	0	0	0	0	0	0	0	0	0	0	0	0	0	0	0	0	0	0	0	0	0.00594	0	0	0	0	0	0	0	0	0	0	0	0	0	0	0	0
Pseudoclavibacter terrae	0	0	0	0	0	0	0	0	0	0	0	0	0	0	0	0	0	0	0	0	0	0	0	0	0	0	0	0	0	0	0	0	0.00578	0	0	0	0	0	0	0	0	0	0	0	0	0	0	0	0
Plantibacter flavus	0	0	0	0	0	0	0	0	0	0	0	0	0	0	0	0	0	0	0	0	0	0	0	0	0	0	0	0	0	0	0	0	0.00551	0	0	0	0	0	0	0	0	0	0	0	0	0	0	0	0
Sanguibacter antarcticus	0	0	0	0	0	0	0	0	0	0	0	0	0	0	0	0	0	0	0	0	0	0	0	0	0	0	0	0	0	0	0	0	0.00548	0	0	0	0	0	0	0	0	0	0	0	0	0	0	0	0
Arthrobacter sp AET 35A	0	0	0	0	0	0	0	0	0	0	0	0	0	0	0	0	0	0	0	0	0	0	0	0	0	0	0	0	0	0	0	0	0.00223	0	0	0	0	0	0	0	0	0	0	0	0	0	0	0	0
Devosia sp S02	0	0	0	0	0	0	0	0	0	0	0	0	0	0	0	0	0	0	0	0	0	0	0	0	0	0	0	0	0	0	0	0	0.00197	0	0	0	0	0	0	0	0	0	0	0	0	0	0	0	0
Flavobacterium macacae	0	0	0	0	0	0	0	0	0	0	0	0	0	0	0	0	0	0	0	0	0	0	0	0	0	0	0	0	0	0	0	0	0.00151	0	0	0	0	0	0	0	0	0	0	0	0	0	0	0	0
Frigoribacterium sp Leaf172	0	0	0	0	0	0	0	0	0	0	0	0	0	0	0	0	0	0	0	0	0	0	0	0	0	0	0	0	0	0	0	0	0.00136	0	0	0	0	0	0	0	0	0	0	0	0	0	0	0	0
Enterocloster lavalensis	0	0	0	0	0	0	0	0	0	0	0	0	0	0	0	0	0	0	0	0	0	0	0	0	0	0	0	0	0	0	0	0	0	0.00428	0	0	0	0	0	0	0	0	0	0	0	0	0	0	0
GGB25412 SGB37364	0	0	0	0	0	0	0	0	0	0	0	0	0	0	0	0	0	0	0	0	0	0	0	0	0	0	0	0	0	0	0	0	0	0	0.00592	0	0	0	0	0	0	0	0	0	0	0	0	0	0
Arthrobacter sp MYb211	0	0	0	0	0	0	0	0	0	0	0	0	0	0	0	0	0	0	0	0	0	0	0	0	0	0	0	0	0	0	0	0	0	0	0	0.06879	0	0	0	0	0	0	0	0	0	0	0	0	0
Psychrobacter faecalis	0	0	0	0	0	0	0	0	0	0	0	0	0	0	0	0	0	0	0	0	0	0	0	0	0	0	0	0	0	0	0	0	0	0	0	0.05503	0	0	0	0	0	0	0	0	0	0	0	0	0
Anaerotruncus rubiinfantis	0	0	0	0	0	0	0	0	0	0	0	0	0	0	0	0	0	0	0	0	0	0	0	0	0	0	0	0	0	0	0	0	0	0	0	0	0	0	0	0.00185	0	0	0	0	0	0	0	0	0
Acinetobacter wanghuae	0	0	0	0	0	0	0	0	0	0	0	0	0	0	0	0	0	0	0	0	0	0	0	0	0	0	0	0	0	0	0	0	0	0	0	0	0	0	0	0	0	0.12682	0	0	0	0	0	0	0
GGB24074 SGB35860	0	0	0	0	0	0	0	0	0	0	0	0	0	0	0	0	0	0	0	0	0	0	0	0	0	0	0	0	0	0	0	0	0	0	0	0	0	0	0	0	0	0.00461	0	0	0	0	0	0	0
GGB58280 SGB79931	0	0	0	0	0	0	0	0	0	0	0	0	0	0	0	0	0	0	0	0	0	0	0	0	0	0	0	0	0	0	0	0	0	0	0	0	0	0	0	0	0	0	0.01122	0	0	0	0	0	0
Pyramidobacter piscolens	0	0	0	0	0	0	0	0	0	0	0	0	0	0	0	0	0	0	0	0	0	0	0	0	0	0	0	0	0	0	0	0	0	0	0	0	0	0	0	0	0	0	0	0	0.03262	0	0	0	0
GGB6649 SGB9391	0	0	0	0	0	0	0	0	0	0	0	0	0	0	0	0	0	0	0	0	0	0	0	0	0	0	0	0	0	0	0	0	0	0	0	0	0	0	0	0	0	0	0	0	0.00362	0	0	0	0
GGB54055 SGB75239	0	0	0	0	0	0	0	0	0	0	0	0	0	0	0	0	0	0	0	0	0	0	0	0	0	0	0	0	0	0	0	0	0	0	0	0	0	0	0	0	0	0	0	0	0	0	0.00346	0	0
Tyzzerella nexilis	0	0	0	0	0	0	0	0	0	0	0	0	0	0	0	0	0	0	0	0	0	0	0	0	0	0	0	0	0	0	0	0	0	0	0	0	0	0	0	0	0	0	0	0	0	0	0	0.00298	0
Klebsiella grimontii	0	0	0	0	0	0	0	0	0	0	0	0	0	0	0	0	0	0	0	0	0	0	0	0	0	0	0	0	0	0	0	0	0	0	0	0	0	0	0	0	0	0	0	0	0	0	0	0	3.67494
Lacrimispora amygdalina	0	0	0	0	0	0	0	0	0	0	0	0	0	0	0	0	0	0	0	0	0	0	0	0	0	0	0	0	0	0	0	0	0	0	0	0	0	0	0	0	0	0	0	0	0	0	0	0	0.01494
Clostridium algidicarnis	0	0	0	0	0	0	0	0	0	0	0	0	0	0	0	0	0	0	0	0	0	0	0	0	0	0	0	0	0	0	0	0	0	0	0	0	0	0	0	0	0	0	0	0	0	0	0	0	0.00255
Bradyrhizobium sp CCH1 B1	0	0	0	0	0	0	0	0	0	0	0	0	0	0	0	0	0	0	0	0	0	0	0	0	0	0	0	0	0	0	0	0	0	0	0	0	0	0	0	0	0	0	0	0	0	0	0	0	0.00064
Clostridioides mangenotii	0	0	0	0	0	0	0	0	0	0	0	0	0	0	0	0	0	0	0	0	0	0	0	0	0	0	0	0	0	0	0	0	0	0	0	0	0	0	0	0	0	0	0	0	0	0	0	0	0.00039
Methyloversatilis discipulorum	0	0	0	0	0	0	0	0	0	0	0	0	0	0	0	0	0	0	0	0	0	0	0	0	0	0	0	0	0	0	0	0	0	0	0	0	0	0	0	0	0	0	0	0	0	0	0	0	0
GGB31646 SGB44992	0	0	0	0	0	0	0	0	0	0	0	0	0	0	0	0	0	0	0	0	0	0	0	0	0	0	0	0	0	0	0	0	0	0	0	0	0	0	0	0	0	0	0	0	0	0	0	0	0
Halomonas sp es 049	0	0	0	0	0	0	0	0	0	0	0	0	0	0	0	0	0	0	0	0	0	0	0	0	0	0	0	0	0	0	0	0	0	0	0	0	0	0	0	0	0	0	0	0	0	0	0	0	0
Rhodococcus sp Leaf247	0	0	0	0	0	0	0	0	0	0	0	0	0	0	0	0	0	0	0	0	0	0	0	0	0	0	0	0	0	0	0	0	0	0	0	0	0	0	0	0	0	0	0	0	0	0	0	0	0
Lysinibacillus sp 2017	0	0	0	0	0	0	0	0	0	0	0	0	0	0	0	0	0	0	0	0	0	0	0	0	0	0	0	0	0	0	0	0	0	0	0	0	0	0	0	0	0	0	0	0	0	0	0	0	0
Raoultibacter timonensis	0	0	0	0	0	0	0	0	0	0	0	0	0	0	0	0	0	0	0	0	0	0	0	0	0	0	0	0	0	0	0	0	0	0	0	0	0	0	0	0	0	0	0	0	0	0	0	0	0
Clostridium indicum	0	0	0	0	0	0	0	0	0	0	0	0	0	0	0	0	0	0	0	0	0	0	0	0	0	0	0	0	0	0	0	0	0	0	0	0	0	0	0	0	0	0	0	0	0	0	0	0	0
Clostridium sp WCA 389 WT 23D1	0	0	0	0	0	0	0	0	0	0	0	0	0	0	0	0	0	0	0	0	0	0	0	0	0	0	0	0	0	0	0	0	0	0	0	0	0	0	0	0	0	0	0	0	0	0	0	0	0
GGB31084 SGB44352	0	0	0	0	0	0	0	0	0	0	0	0	0	0	0	0	0	0	0	0	0	0	0	0	0	0	0	0	0	0	0	0	0	0	0	0	0	0	0	0	0	0	0	0	0	0	0	0	0
GGB24999 SGB36914	0	0	0	0	0	0	0	0	0	0	0	0	0	0	0	0	0	0	0	0	0	0	0	0	0	0	0	0	0	0	0	0	0	0	0	0	0	0	0	0	0	0	0	0	0	0	0	0	0
GGB28592 SGB41208	0	0	0	0	0	0	0	0	0	0	0	0	0	0	0	0	0	0	0	0	0	0	0	0	0	0	0	0	0	0	0	0	0	0	0	0	0	0	0	0	0	0	0	0	0	0	0	0	0
[truncated: 19 more columns]

## Sheet: Table3
Supplementary Table 3 ： Composition at family level in Tibetan antelope gut
name	QH19	XJ22	XJ4	XZ8	QH10	XJ12	XJ13	XZ5	QH1	XZ19	QH16	XZ12	XJ14	QH9	XJ3	QH21	XJ10	XJ17	QH7	QH17	QH20	QH23	XJ7	XJ2	XZ6	XZ10	QH15	XJ1	XZ15	QH13	XZ11	QH4	QH18	QH11	XZ17	QH5	XJ20	XJ11	XJ8	QH6	XJ15	XZ20	XZ16	XJ9	QH22	XZ18	XZ2	QH12	QH2
Microbacteriaceae	40.6711	0	0	0.96768	0.09557	0	0	0.4175	1.0797	0.86745	0	0.05163	0	0	0	5e-05	0	0.89371	0	64.6891	67.2089	0.00538	0	0	1.16675	13.4558	0.00984	0	0.09348	0	1.87098	0	26.2592	0	0.44103	0.0367	1.41741	0	0	0	0	9.59367	0.68252	0	0.02086	0.09345	0.49272	0	0.89457
Nocardioidaceae	16.0978	0	0	1.18979	0.03386	0	0	0.14331	0.03336	0.07223	0	0	0	0	0	0	0	0	0	9.84966	8.11457	0	0	0	1.48238	0.2264	0	0	0.02786	0	1.29263	0	7.50397	0	0.10936	0	0.04665	0	0	0	0	1.16833	0.20667	0	0	0.28237	0.15642	0	0.02653
Enterococcaceae	8.76452	0	0	15.3053	0.19107	0	0	37.4154	27.1178	24.2709	0.00318	7.27637	0	0	0	3.3426	0	0	0	0	0.03019	0.01013	0	0	29.2926	0	0.00109	0	58.7285	0	13.5171	0	0	0	0	0	0	0	0	0	0	5.75674	6.1039	0	0.04506	0.00587	12.1247	0	44.2088
Enterobacteriaceae	7.23153	0	0	0	54.9992	0	0	0	15.0796	0	0.2475	0	0	14.8331	0	6.57037	0	0	0.54676	0.04809	0.17924	34.6829	0	0	0	0	61.6641	0	0.00334	0.20049	0	0.58621	2.6136	0.57462	0	52.4125	0	0	0	0.29975	0	0	0	0	28.431	0	0	0.23229	29.7775
Micrococcaceae	5.8767	0	0	76.0349	1.40662	0	0	51.84	11.3838	64.8444	0.49363	56.1067	0	0	0	0.01468	0	86.0183	0	11.2495	2.76105	0.06464	0	0	59.446	83.4099	0.27458	0	26.7637	0	75.0228	0	11.8825	0	81.5995	3.33508	76.0493	0	0	0	0	76.1319	85.2365	0	0	94.3827	73.5747	0	7.54059
Carnobacteriaceae	4.959	0	0	0.88134	0.5524	0	0	0	31.8992	3.46244	0.00434	0	0	0	0	0.03002	0	0	0	2.90799	11.432	0	0	0	0.00157	0	0.89744	0	0.47171	0	0.15951	0	3.32793	0	0	0.18666	0	0	0	0	0	0.08533	0	0	0.07662	0	0.67696	0	8.66806
Hyphomicrobiaceae	3.57533	0	0	0.00309	0	0	0	0	0.00673	0	0	0	0	0	0	0	0	0	0	2.65608	1.53096	0	0	0	0.00584	0.00679	0	0	0	0	0.00619	0	2.99562	0	0	0	0	0	0	0	0	0.01393	0	0	0	0	0	0	0.00153
Cellulomonadaceae	2.41578	0	0	0.13424	0.00132	0	0	0	0.26911	0	0	0	0	0	0	0	0	0	0	1.71102	1.3453	0	0	0	0.05448	0.00841	0	0	0.03072	0	0.00811	0	0.04696	0	0	0	0	0	0	0	0	0.01192	0	0	0	0	0.0283	0	0.41412
Jonesiaceae	2.22547	0	0	0	0	0	0	0	0	0	0	0	0	0	0	0	0	0	0	0	0	0	0	0	0	0	0	0	0	0	0	0	1.49446	0	0	0	0	0	0	0	0	0	0	0	0	0	0	0	0
Sphingobacteriaceae	1.96195	0	0	0	0	0	0	0	0	0	0	0	0	0	0	0	0	0	0	0.09981	0.10606	0	0	0	0	0	0	0	0	0	0	0	5.34292	0	0	0	0	0	0	0	0	0	0	0	0	0	0	0	0
Bogoriellaceae	0.94704	0	0	0.22799	0.01623	0	0	0.03325	0.79693	0.01944	0	0	0	0	0	0	0	0	0	4.54683	1.13732	0	0	0	0.25063	0.01006	0	0	0.2002	0	0.07602	0	0.09932	0	0.03082	0.0007	0	0	0	0	0	0.03378	0	0	0	0.00805	0.06594	0	0.9826
Sphingomonadaceae	0.86263	0	0	0	0	0	0	0	0	0	0	0	0	0	0	0	0	0	0	0.07035	0.28338	0	0	0	0	0	0	0	0	0	0	0	0.00821	0	0	0	0	0	0	0	0	0	0	0	0	0	0	0	0
Oxalobacteraceae	0.6877	0	0	0	0.0781	0	0	0	0.00712	0	0.25175	0	0	0.16422	0	0	0	0	0.07381	0.00437	0.01332	0	0	0	0	0	0.141	0	0	0.25974	0	0.06958	0.3129	0.06429	0	0.26998	0	0	0	0.28576	0	0	0	0	0.3518	0	0	0.26965	0.00686
Lachnospiraceae	0.55717	0	0	0	5.79545	0	0	0	0.05258	0	1.0626	0	0	5.21022	0	3.73088	0	0	8.78916	0	0	1.1298	0	0	0	0	0.12798	0	0	1.02705	0	10.2393	0	10.8303	0	0.4441	0	0	0	1.04808	0	0	0	0	0.44968	0	0	1.22292	0.61577
Nocardiaceae	0.47964	0	0	0.61058	0.00317	0	0	0.113	0.01744	0.22341	0	0.00668	0	0	0	0	0	0.02492	0	0.63798	0.45631	0	0	0	0.61934	0.23797	0	0	0.04792	0	0.349	0	0.64936	0	0.14013	0	0.40382	0	0	0	0	0.91234	0.2575	0	0	0.18698	0.20254	0	0.00588
Planococcaceae	0.31871	0	0	0	0.05782	0	0	0.0762	0.02928	0	0.17716	0	0	0	0	0	0	0	0	0.00461	0.01563	0	0	0	0	0	0.10739	0	0	0	0.03733	0	12.9873	0	0	0.77334	0	0	0	0	0	0	0	0	0	0	0	0.00272	0.00071
Bacillales_unclassified	0.30354	0	0	0	0	0	0	0	0	0	0	0	0	0	0	0	0	0	0	0.17756	0.05341	0	0	0	0	0	0	0	0	0	0	0	0	0	0	0	0	0	0	0	0	0	0	0	0	0	0	0	0
Geodermatophilaceae	0.26942	0	0	0	0	0	0	0	0.00909	0	0	0	0	0	0	0	0	0	0	0.00621	0.03065	0	0	0	0	0	0	0	0	0	0	0	0.01479	0	0	0	0	0	0	0	0	0	0	0	0	0	0	0	0.00087
Aurantimonadaceae	0.26002	0	0	0	0	0	0	0	0	0	0	0	0	0	0	0	0	0	0	0	0.0206	0	0	0	0	0	0	0	0	0	0	0	0.55437	0	0	0	0	0	0	0	0	0	0	0	0	0	0	0	0
Erythrobacteraceae	0.25214	0	0	0.03362	0.01731	0	0	0.0649	0.52097	0.03822	0	0.04418	0	0	0	0.00568	0	0.18542	0	0.13345	0.10143	0.00677	0	0.34465	0.03842	0.18703	0.01092	0	0.11154	0	0.04135	0	0.09727	0	0.08824	0.03928	0.36133	0	0	0	0	0.0708	0.10587	0	0.04107	0.0953	0.08826	0	0.35076
Sanguibacteraceae	0.25161	0	0	0.16368	0.00054	0	0	0.01575	0.10953	0.03795	0	0	0	0	0	0.00129	0	0	0	0	0.2343	0	0	0	0.00244	0.01781	0	0	0.22968	0	0.03068	0	0.4363	0	0.023	0	0	0	0	0	0	0.01888	0	0	0	0	0.08718	0	0.05455
Weeksellaceae	0.18865	0	0	0	0	0	0	0	0	0	0	0	0	0	0	0	0	0	0	0.75521	0	0	0	0	0	0	0	0	0	0	0	0	8.86535	0	0	0	0	0	0	0	0	0	0	0	0	0	0	0	0
Acetobacteraceae	0.16129	0	0	0	0	0	0	0	0	0	0	0	0	0	0	0	0	0	0	0	0.01408	0	0	0	0	0	0	0	0	0	0	0	0	0	0	0	0	0	0	0	0	0	0	0	0	0	0	0	0
Eggerthellaceae	0.15317	0	0	0	2.8148	0	0	0	0	0	0.2123	0	0	1.01847	0	1.65512	0	0	0.87666	0.08182	0.02064	2.17394	0	0	0	0	0.2835	0	0	0.20455	0	1.03294	0.2181	0.85154	0	0.29605	0	0	0	0.27099	0	0	0	0	0.61912	0	0	0.2289	0
Micromonosporaceae	0.12612	0	0	0	0	0	0	0	0	0	0	0	0	0	0	0	0	0	0	0	1.41445	0	0	0	0	0	0	0	0	0	0	0	0	0	0	0	0	0	0	0	0	0	0	0	0	0	0	0	0
Dietziaceae	0.08807	0	0	0.00503	0.0019	0	0	0.02676	0.2543	0.0347	0	0	0	0	0	0.00602	0	0.03066	0	0.0693	0.05941	0.00393	0	0	0.02088	0.06856	0.015	0	0.04243	0	0.02788	0	1.0518	0	0.05267	0.04549	0.27472	0	0	0	0	0.02182	0.05817	0	0.01183	0.00449	0.01633	0	0.1457
Mycobacteriaceae	0.08719	0	0	0	0.00184	0	0	0	0	0	0	0	0	0	0	0	0	0	0	0.02219	0.0544	0	0	0	0	0	0	0	0	0	0	0	0	0	0	0	0	0	0	0	0	0	0	0	0	0	0	0	0
Flavobacteriaceae	0.0601	0	0	0	0	0	0	0	0.00478	0	0	0	0	0	0	0	0	0	0	0.11423	0.0622	0	0	0	0	0	0	0	0	0	0	0	3.46509	0	0	0	0	0	0	0	0	0	0	0	0	0	0	0	0
Methylobacteriaceae	0.05397	0	0	0	0	0	0	0	0	0	0	0	0	0	0	0	0	0	0	0	0.07721	0	0	0	0	0	0	0	0	0	0	0	0.10317	0	0	0	0	0	0	0	0	0	0	0	0	0	0	0	0
Comamonadaceae	0.0432	0	0	0.0066	0.00076	0	0	0.01037	0.14668	0.00117	0	0	0	0.00763	0	0.00051	0	0.03498	0.00694	0.01041	0.01715	0.002	0	0	0.00379	0.03877	0.0129	0	0.0268	0	0.00548	0.00356	0.03216	0	0.01699	0.05527	0.02606	0	0	0	0	0.00894	0.01458	0	0.06477	0.01101	0.01502	0	0.11468
Peptostreptococcaceae	0.0428	0	0	0	0.013	0	0	0.00448	0.50376	0	0	0	0	0	0	0.01003	0	0	0.06847	0	0.02166	0	0	0	0	0	0	0	0.0062	0	0.00241	0.11755	0	0.10446	0	0	0	0	0	0	0	0	0	0	0	0.02644	0.07567	0	0.02534
Beutenbergiaceae	0.00885	0	0	0	0	0	0	0	0	0	0	0	0	0	0	0	0	0	0	0	0	0	0	0	0	0	0	0	0	0	0	0	0.15096	0	0	0	0	0	0	0	0	0	0	0	0	0	0	0	0
Paenibacillaceae	0.00866	0	0	0.02042	0	0	0	0	0.26355	0	0	0	0	0	0	0	0	0	0	0	0.00351	0	0	0	0	0	0.00118	0	0.02713	0	0.0321	0	0	0	0	0.05769	0	0	0	0	0	0.00635	0	0	0	0	0.00402	0	0.54047
Hymenobacteraceae	0.00768	0	0	0	0	0	0	0	0	0	0	0	0	0	0	0	0	0	0	0	0	0	0	0	0	0	0	0	0	0	0	0	0.02952	0	0	0	0	0	0	0	0	0	0	0	0	0	0	0	0
Maricaulaceae	0.00143	0	0	0	0	0	0	0.00055	0.02309	0	0	0	0	0	0	0	0	0	0	0	0	0	0	0	0	0	0	0	0.00352	0	0	0	0	0	0	0	0	0	0	0	0	0	0	0	0	0.00048	0	0	0.0156
Ruminococcaceae	0	42.0597	37.2754	0	0.69205	0.4514	33.9451	0.02664	0	0.02716	0.69174	0	0.46843	0.89808	43.6004	0.21053	0.41261	0.88384	1.52068	0	0	7.12306	0.14496	44.459	0.03428	0.21457	0.69354	41.4137	0.08549	0.61247	0.00409	1.77753	0.00565	1.40727	6.57415	0.39472	3.2895	0.36596	0.67936	0.69791	0.55814	0.01221	0.01422	0.58343	1.22612	0	0.01301	0.77532	0
Bacteroidales_unclassified	0	30.6248	33.0383	0	0.45446	53.6657	25.519	0	0	0.0484	5.22496	2.72289	60.0581	2.59991	26.5409	0	62.6852	0	4.50929	0	0	1.90746	50.8836	26.9752	0	0	2.19475	31.6033	0	5.21784	0	4.49485	0	5.12077	0	3.57829	0	66.9987	72.256	5.07524	63.2354	0	0	61.5546	6.55613	0	0	5.49132	0
Clostridia_unclassified	0	10.2081	14.1114	0	0.17354	0.2499	7.42544	0	0	0	1.98732	0.03276	0.32331	0.51634	10.8403	0.02695	0.19873	0	1.27618	0	0	0.22712	0.14535	9.04834	0	0	0.22179	11.536	0	2.01532	0	1.20504	0	1.10522	0	0.63588	0.03727	0.15091	0.42744	2.55121	0.24419	0	0.00042	0.28097	0.71319	0	0	2.3633	0.00036
Clostridiaceae	0	5.28905	5.29714	0.29037	0.96631	2.2388	5.97946	1.57974	0.95525	1.03157	0.05973	5.08077	2.4844	0.7829	6.18585	0.36646	2.2615	2.03635	0.43818	0	0	0.43292	2.01066	6.7375	1.33796	0.49011	0.00927	5.40806	1.41843	0.08566	0.84314	0.55848	0	0.43078	2.26125	0.04821	10.9123	2.49223	2.95083	0.06349	2.34491	0.74941	3.10718	2.338	0.04697	1.41757	1.8538	0.06145	1.67918
FGB37281	0	4.59131	5.12301	0	0	1.3912	2.97009	0	0	0.00256	0	1.29786	1.77538	0	4.32403	0	1.42781	0	0	0	0	0	0.96467	3.80327	0.00026	0	0	4.80761	0	0	0	0	0	0	0	0	0.38025	1.52102	1.76137	0	1.51391	0	0.10991	1.30498	0	0	0	0	0
Paludibacteraceae	0	4.1579	2.08461	0	0	36.0772	20.9565	0	0.44949	0.11838	0	4.05016	28.126	0	5.85276	0	27.0267	0	0	0	0	0	42.2029	5.52653	0.00499	0	0	2.57869	0	0	0	0	0	0	0	0	0	22.2155	13.9271	0	26.0751	0.05446	0.02185	28.3572	0	0	0.37997	0	0.18926
FGB47741	0	1.18597	1.13558	0	0	1.08485	1.22737	0	0	0	0	0.67436	1.13046	0	1.12976	0	1.12256	0	0	0	0	0	0.93251	1.44241	0	0	0	1.00162	0	0.22547	0	0	0	0	0	0	0	1.04774	1.23903	0	0.93834	0	0.01507	0.88119	0	0	0	0	0
FGB3177	0	0.60536	0.5882	0	0	0.62305	1.194	0	0	0	0	0	0.70288	0	0.74221	0	0.66204	0	0	0	0	0	0.35105	0.80713	0	0	0	0.45244	0	0	0	0	0	0	0	0	0	0.47331	0.67293	0	0.36291	0	0	0.44371	0	0	0	0	0
FGB12404	0	0.48335	0.47349	0	0	0	0.43238	0	0	0	0	0.09292	0	0	0.32072	0	0	0	0	0	0	0	0	0.31362	0	0	0	0.38268	0	0	0	0	0	0	0	0	0	0	0	0	0	0	0	0	0	0	0	0	0
FGB25854	0	0.47917	0.54347	0	0	0	0.2625	0	0	0	0	0	0	0	0.25094	0	0	0	0	0	0	0	0	0.28637	0	0	0	0.5124	0	0	0	0	0	0	0	0	0	0	0	0	0	0	0	0	0	0	0	0	0
FGB9264	0	0.25347	0.32937	0	0	0	0.08807	0	0	0	0	0	0	0	0.17872	0	0	0	0	0	0	0	0	0.20037	0	0	0	0.29098	0	0	0	0	0	0	0	0	0	0	0	0	0	0	0	0	0	0	0	0	0
FGB38298	0	0.0618	0	0	0	0	0	0	0	0	0	0	0.08022	0	0	0	0	0	0	0	0	0	0	0.05564	0	0	0	0.01258	0	0	0	0	0	0	0	0	0	0	0	0	0.03871	0	0	0	0	0	0	0	0
Bacillaceae	0	0	0	3.20229	3.86808	0	0	7.64326	7.28566	3.80525	0.00657	0.21996	0	0	0	0.00366	0	9.08297	0.00325	0	0.13716	2.4574	0	0	5.81391	1.24681	0.73909	0	10.8952	0	6.23301	0.00605	0	0.01252	7.65922	1.0157	3.78311	0	0	0	0	4.1215	1.69797	0	0.25592	3.25473	6.78217	0	3.38332
FGB8113	0	0	0	0.31801	0	0	0	0	0	0.22554	0	3.46745	0	0	0	0	0	0	0	0	0	0	0	0	0	0.10984	0	0	0	0	0	0	0	0	0	0	0	0	0	0	0	0.22449	1.87196	0	0	0	0.00321	0	0
Actinomycetaceae	0	0	0	0.20454	0.27257	0	0	0.47858	0.08481	0.55917	0.03009	3.18304	0	0.02404	0	0.10008	0	0.15944	0.21936	0.01757	0	0.11097	0	0	0.29031	0.20955	0.05833	0	0.56234	0.03728	0.34021	0.33938	1.06821	0.17405	0.86705	0.08943	0.35286	0	0	0.03094	0	0.66228	0.24813	0	0.08429	0.17011	1.95112	0.0396	0.051
Streptococcaceae	0	0	0	0.17639	0.44986	0.42908	0	0.0209	0.03021	0.14272	0.68218	0.42788	0.25142	0.2897	0	73.9839	0.29139	0.5038	4.95109	0	0	0.73697	0	0	0.00552	0.0086	0.77546	0	0.03324	0.61306	0.0229	6.56683	0.00331	6.3067	0.07622	0.91041	2.12588	0.01438	0.29686	0.37287	0.11803	0.06604	0.03512	0.13022	1.35955	0.03548	0.06587	0.52716	0.00942
Methanobacteriaceae	0	0	0	0.0904	0	0	0	0.03282	0.00054	0.0081	1.88279	0.13842	0	4.25047	0	8.00925	0	0.01832	0	0.0198	0	1.87617	0	0	0.047	0.01416	2.70619	0	0.06319	1.11515	0.03226	0.02073	0.70882	0.00477	0.0159	2.38633	0.12332	0	0	0.71081	0	0.00621	0.10729	0	5.87852	0.01904	0.4398	1.33834	0
Candidatus_Nanosyncoccacae	0	0	0	0.07141	0	0	0	0	0	0	0	0	0	0	0	0	0	0	0	0	0	0	0	0	0	0	0	0	0	0	0	0	0	0	0	0	0	0	0	0	0	0	0	0	0	0	0.83831	0	0
Propionibacteriaceae	0	0	0	0.04533	0	0	0	0.04158	0.00822	0.00852	0	0.09564	0	0	0	0	0	0.08467	0	0	0.00156	0	0	0	0.07301	0.03121	0	0	0.05322	0	0.0448	0	0	0	0.03081	0	0.25731	0	0	0	0	0.00806	0.09392	0	0	0	0.06049	0	0.01063
FGB9552	0	0	0	0.00852	0	0	0	0	0	0.00275	0	0.00364	0	0	0	0	0	0	0	0	0	0	0	0	0.00605	0	0	0	0	0	0	0	0	0	0.00584	0	0	0	0	0	0	0.00719	0	0	0	0.00596	0	0	0
Pseudomonadaceae	0	0	0	0.00845	0	0	0	0	0	0	0	0	0	0	0	0	0	0	0	0	0.89768	0	0	0	0	0	0	0	0	0	0	0	0.01793	0	0	0	0	0	0	0	0	0	0	0	0	0	0	0	0
Akkermansiaceae	0	0	0	0	9.9235	0	0	0	0	0	2.28197	0	0	10.8258	0	0.7564	0	0	22.0173	0.11685	0	3.96626	0	0	0	0	0.47058	0	0	2.40044	0	21.4022	0.10014	18.7458	0	0.98393	0	0	0	2.3738	0	0	0	0	1.0965	0	0	2.56484	0.00628
FGB12952	0	0	0	0	5.15782	0	0	0	0	0	1.79803	0	0	4.34367	0	0.20007	0	0	5.61308	0	0	1.05632	0	0	0	0	1.17317	0	0	2.03742	0	5.75056	0	6.50688	0	1.1899	0	0	0	2.23642	0	0	0	0	2.11648	0	0	1.665	0
Bacteroidaceae	0	0	0	0	3.89383	0	0	0	0	0	18.6872	14.9555	0	8.55543	0	0.11406	0	0	9.24066	0	0	7.11218	0	0	0	0	8.4568	0	0	18.8895	0	8.9623	0	10.1505	0	6.05361	0	0	0	17.5523	0	0	0	0	16.7101	0	0	19.7531	0
Moraxellaceae	0	0	0	0	2.87119	0	0	0	1.44683	0.12675	0	0	0	0	0	0.40749	0	0	0	0	2.05062	10.5938	0	0	0	0	5.17718	0	0.06459	0	0	0	0.67852	0	0	0.97155	0	0	0	0	0	0.23684	0	0	0	0	0	0	0.20057
Tannerellaceae	0	0	0	0	2.24904	0	0	0	0	0	27.7752	0	0	7.40517	0	0.03949	0	0	7.25264	0	0	8.68149	0	0	0	0	8.9612	0	0	30.2939	0	6.85733	0	7.65973	0	8.80427	0	0	0	28.2339	0	0	0	0	19.8474	0	0	27.5955	0
Rikenellaceae	0	0	0	0	0.99726	0	0	0	0	0	16.0702	0	0	15.4914	0	0.00962	0	0	14.4636	0	0	4.6272	0	0	0	0	2.6234	0	0	17.361	0	13.9135	0	11.9703	0	3.95523	0	0	0	21.8299	0	0	0	0	7.30645	0	0	17.9054	0
Acidaminococcaceae	0	0	0	0	0.72043	0	0	0	0	0	0.05271	0	0	0	0	0.04595	0	0	3.99728	0	0	2.93935	0	0	0	0	0.08688	0	0	0.03318	0	3.91632	0	4.29981	0	0.02712	0	0	0	0.0502	0	0	0	0	0.50802	0	0	0.05039	0
Barnesiellaceae	0	0	0	0	0.54901	0	0	0	0	0	3.10945	0	0	4.42498	0	0.00081	0	0	4.13505	0	0	1.42937	0	0	0	0	0.71293	0	0	3.34453	0	3.80443	0	4.31889	0	1.01647	0	0	0	3.13857	0	0	0	0	2.17095	0	0	3.13354	0
Clostridiales_unclassified	0	0	0	0	0.31198	0	0	0	0	0	0.1561	0.00637	0	0.09593	0	0.05671	0	0	0.35586	0	0	0.09772	0	0	0	0	0.04522	0	0	0.14471	0	0.42197	0	0.31497	0.00785	0.09944	0	0	0	0.20629	0	0	0	0	0.11656	0	0	0.16329	0
Staphylococcaceae	0	0	0	0	0.08266	0	0	0	0	0	5.81359	0	0	0.13163	0	0	0	0	0	0	0	0	0	0	0	0	0.02281	0	0	0.05179	0	0	4.01272	0	0	6.98565	0	0	0	0.01971	0	0	0	0	0	0	0	2.74904	0
Odoribacteraceae	0	0	0	0	0.06078	0	0	0	0	0	3.51696	0	0	2.95455	0	0.00146	0	0	1.1965	0	0	1.85593	0	0	0	0	0.42418	0	0	3.96105	0	0.95413	0	1.35426	0	0.8011	0	0	0	3.62117	0	0	0	0	1.6566	0	0	3.85631	0
Alphaproteobacteria_unclassified	0	0	0	0	0.04197	0	0	0	0	0	5.01821	0	0	2.11665	0	0.005	0	0	4.72782	0	0	0.79167	0	0	0	0	0.0623	0	0	5.40926	0	3.76121	0	3.96152	0	1.1538	0	0	0	6.17225	0	0	0	0	0.38616	0	0	5.1733	0
Christensenellaceae	0	0	0	0	0.04128	0	0	0	0	0	0.20652	0	0	0.03201	0	0.01189	0	0	0.02579	0	0	0.21243	0	0	0	0	0.48639	0	0	0.13355	0	0.03591	0	0.02732	0	0.28533	0	0	0	0.15133	0	0	0	0	0.76277	0	0	0.21738	0
FGB1217	0	0	0	0	0.03982	0	0	0	0	0	0.03791	0	0	0	0	0	0	0	0.04362	0	0	0.04045	0	0	0	0	0.00986	0	0	0.01982	0	0.04302	0	0.06146	0	0.00333	0	0	0	0.00815	0	0	0	0	0.03026	0	0	0.04867	0
Desulfovibrionaceae	0	0	0	0	0.0241	0	0	0	0	0	0.22334	0	0	0.06136	0	0	0	0	0.2752	0	0	0.02974	0	0	0	0	0.0351	0	0	0.20743	0	0.24477	0	0.21272	0	0.04288	0	0	0	0.26171	0	0	0	0	0.0763	0	0	0.24641	0
Bacilli_unclassified	0	0	0	0	0.02028	0	0	0	0	0	0.18377	0	0	9.2522	0	0.05599	0	0	1.55506	0	0	1.6952	0	0	0	0	0.03188	0	0	0.14783	0	1.28401	0	1.64818	0	0.08581	0	0	0	0.11882	0	0	0	0	0.16111	0	0	0.15023	0
Corynebacteriaceae	0	0	0	0	0.01532	0	0	0	0	0	0.11026	0	0	0	0	0	0	0	0	0	0	0	0	0	0	0	0.03269	0	0	0	0	0	0.01291	0	0	0.02038	0	0	0	0	0	0	0	0	0	0	0	0	0
Dermabacteraceae	0	0	0	0	0.01302	0	0	0	0	0	0.00916	0	0	0	0	0	0	0	0	0	0	0	0	0	0	0	0	0	0	0	0	0	0.15146	0	0	0.08306	0	0	0	0	0	0	0	0	0	0	0	0	0
FGB2916	0	0	0	0	0.01035	0	0	0	0	0	0	0	0	0	0	0	0	0	0.01354	0	0	0	0	0	0	0	0	0	0	0	0	0.01336	0	0.01225	0	0	0	0	0	0	0	0	0	0	0	0	0	0	0
Clostridiales_Family_XIII_Incertae_Sedis	0	0	0	0	0.00679	0	0	0	0	0	0.02049	0	0	0.00443	0	0	0	0	0.07453	0	0	0.00469	0	0	0	0	0.06035	0	0	0.01679	0	0.06916	0	0.09371	0	0.0039	0	0	0	0.01799	0	0	0	0	0.02557	0	0	0.0187	0
FGB602	0	0	0	0	0.00375	0	0	0	0	0	0.76459	0	0	0.40406	0	0	0	0	0.3702	0	0	0.15303	0	0	0	0	0.03595	0	0	0.72343	0	0.38987	0	0.35091	0	0.17459	0	0	0	0.83082	0	0	0	0	0.1757	0	0	0.9686	0
Erysipelotrichaceae	0	0	0	0	0.00361	0	0	0	0	0	0.15298	0	0	0.05921	0	0.19601	0	0	0.13692	0	0	0.6515	0	0	0	0	0.0318	0	0	0.16591	0	0.15865	0	0.17565	0	0.023	0	0	0	0.17741	0	0	0	0	0.14913	0	0	0.15269	0
FGB8350	0	0	0	0	0.00278	0	0	0	0	0	0	0	0	0	0	0	0	0	0	0	0	0	0	0	0	0	0	0	0	0	0	0	0	0	0	0	0	0	0	0	0	0	0	0	0	0	0	0	0
Candidatus_Gastranaerophilales_unclassified	0	0	0	0	0.0016	0	0	0	0	0	0.31937	0	0	0.38911	0	0.02063	0	0	0.48913	0	0	0.14211	0	0	0	0	0.00038	0	0	0.30046	0	0.31541	0	0.44241	0	0.00385	0	0	0	0.24833	0	0	0	0	0.0103	0	0	0.29882	0
FGB48151	0	0	0	0	0	3.7888	0	0	0	0.0126	0	0.06482	4.59942	0	0	0	3.91147	0	0	0	0	0	2.36428	0	0	0	0	0	0	0	0	0	0	0	0	0	0	4.72025	5.78903	0	4.57043	0.00644	0	4.12568	0	0	0	0	0
Selenomonadaceae	0	0	0	0	0	0	0	0.01501	0	0	0	0	0	0	0	0	0	0	0	0	0	0	0	0	0	0	0	0	0	0	0	0	0	0	0	0	0	0	0	0	0	0	0	0	0	0	0	0	0
Burkholderiaceae	0	0	0	0	0	0	0	0	0.08393	0	0	0	0	0	0	0	0	0	0	0	0	0	0	0	0	0.00763	0	0	0.00953	0	0	0	0	0	0	0	0	0	0	0	0	0	0	0	0	0	0	0	0.06483
Rhodobacteraceae	0	0	0	0	0	0	0	0	0.01949	0	0	0	0	0	0	0	0	0	0	0	0	0	0	0	0	0	0	0	0	0	0	0	1.66416	0	0	0	0	0	0	0	0	0	0	0	0	0	0	0	0.00943
Leptolyngbyaceae	0	0	0	0	0	0	0	0	0.01517	0	0	0	0	0	0	0	0	0	0	0	0	0	0	0	0	0	0	0	0	0	0	0	0	0	0	0	0	0	0	0	0	0	0	0	0	0	0	0	0
Halomonadaceae	0	0	0	0	0	0	0	0	0.01164	0	0	0	0	0	0	0	0	0	0	0	0	0	0	0	0	0	0	0	0	0	0	0	0	0	0	0	0	0	0	0	0	0	0	0	0	0	0	0	0.00364
Yersiniaceae	0	0	0	0	0	0	0	0	0.00031	0	0	0	0	0	0	0	0	0	0	0	0	0	0	0	0	0	0	0	0	0	0	0	0	0	0	0	0	0	0	0	0	0	0	0	0	0	0	0	0
FGB27470	0	0	0	0	0	0	0	0	0	0.00826	0	0	0	0	0	0	0	0	0	0	0	0	0	0	0	0	0	0	0	0	0	0	0	0	0	0	0	0	0	0	0	0.00551	0	0	0	0	0	0	0
Helicobacteraceae	0	0	0	0	0	0	0	0	0	0	0.24626	0	0	1.35208	0	0	0	0	0	0	0	0	0	0	0	0	0	0	0	2.28871	0	0	0	0	0	0	0	0	0	0.87172	0	0	0	0	0	0	0	0.29067	0
Firmicutes_unclassified	0	0	0	0	0	0	0	0	0	0	0.24275	0	0	0.1179	0	0	0	0	0.03527	0	0	0.04943	0	0	0	0	0.0373	0	0	0.29375	0	0.03697	0	0.04713	0	0.06811	0	0	0	0.27812	0	0	0	0	0.19406	0	0	0.28102	0
Sutterellaceae	0	0	0	0	0	0	0	0	0	0	0.16456	0	0	0.97971	0	0	0	0	0.69775	0	0	0.07647	0	0	0	0	0.00205	0	0	0.15018	0	0.64319	0	0.652	0	0.01833	0	0	0	0.17015	0	0	0	0	0.02137	0	0	0.14574	0
FGB4425	0	0	0	0	0	0	0	0	0	0	0.02059	0	0	0.39281	0	0	0	0	0	0	0	0.83578	0	0	0	0	0.0739	0	0	0.01122	0	0	0	0	0	0.13351	0	0	0	0.02389	0	0	0	0	0.21144	0	0	0.0185	0
Candidatus_Borkfalkiaceae	0	0	0	0	0	0	0	0	0	0	0	0	0	0.00851	0	0	0	0	0	0	0	0	0	0	0	0	0	0	0	0	0	0	0	0	0	0	0	0	0	0	0	0	0	0	0	0	0	0	0
FGB11478	0	0	0	0	0	0	0	0	0	0	0	0	0	0.00631	0	0.00071	0	0	0	0	0	0.00632	0	0	0	0	0	0	0	0	0	0	0	0	0	0	0	0	0	0	0	0	0	0	0	0	0	0	0
Methanosarcinaceae	0	0	0	0	0	0	0	0	0	0	0	0	0	0	0.03333	0	0	0	0	0	0	0	0	0	0	0	0	0	0	0	0	0	0	0	0	0	0	0	0	0	0	0	0	0	0	0	0	0	0
FGB9838	0	0	0	0	0	0	0	0	0	0	0	0	0	0	0	0.00963	0	0	0	0	0	0	0	0	0	0	0	0	0	0	0	0	0	0	0	0	0	0	0	0	0	0	0	0	0	0	0	0	0
Cryptosporangiaceae	0	0	0	0	0	0	0	0	0	0	0	0	0	0	0	0	0	0.04262	0	0	0	0	0	0	0	0	0	0	0	0	0	0	0	0	0	0	0.15894	0	0	0	0	0	0	0	0	0	0	0	0
Oscillospiraceae	0	0	0	0	0	0	0	0	0	0	0	0	0	0	0	0	0	0	0.00335	0	0	0	0	0	0	0	0	0	0	0	0	0.00358	0	0.00638	0	0	0	0	0	0	0	0	0	0	0	0	0	0	0
Erwiniaceae	0	0	0	0	0	0	0	0	0	0	0	0	0	0	0	0	0	0	0	0	0.08299	0	0	0	0	0	0	0	0	0	0	0	0	0	0	0	0	0	0	0	0	0	0	0	0	0	0	0	0
Rhizobiaceae	0	0	0	0	0	0	0	0	0	0	0	0	0	0	0	0	0	0	0	0	0.02117	0	0	0	0	0	0	0	0	0	0	0	0.31714	0	0	0	0	0	0	0	0	0	0	0	0	0	0	0	0
Alcaligenaceae	0	0	0	0	0	0	0	0	0	0	0	0	0	0	0	0	0	0	0	0	0.00621	0	0	0	0	0	0	0	0	0	0	0	0.32102	0	0	0	0	0	0	0	0	0	0	0	0	0	0	0	0
Patulibacteraceae	0	0	0	0	0	0	0	0	0	0	0	0	0	0	0	0	0	0	0	0	0.00165	0	0	0	0	0	0	0	0	0	0	0	0	0	0	0	0	0	0	0	0	0	0	0	0	0	0	0	0
Cytophagaceae	0	0	0	0	0	0	0	0	0	0	0	0	0	0	0	0	0	0	0	0	0.00163	0	0	0	0	0	0	0	0	0	0	0	0.0123	0	0	0	0	0	0	0	0	0	0	0	0	0	0	0	0
Spirochaetia_unclassified	0	0	0	0	0	0	0	0	0	0	0	0	0	0	0	0	0	0	0	0	0	0	0	0	0.00156	0	0	0	0	0	0	0	0	0	0	0	0	0	0	0	0	0	0	0	0	0	0	0	0
Eubacteriaceae	0	0	0	0	0	0	0	0	0	0	0	0	0	0	0	0	0	0	0	0	0	0	0	0	0	0	0.00029	0	0	0	0	0	0	0	0	0	0	0	0	0	0	0	0	0	0.00161	0	0	0	0
Rhizobiales_unclassified	0	0	0	0	0	0	0	0	0	0	0	0	0	0	0	0	0	0	0	0	0	0	0	0	0	0	0	0	0	0	0	0	0.35569	0	0	0	0	0	0	0	0	0	0	0	0	0	0	0	0
Caulobacteraceae	0	0	0	0	0	0	0	0	0	0	0	0	0	0	0	0	0	0	0	0	0	0	0	0	0	0	0	0	0	0	0	0	0.02683	0	0	0	0	0	0	0	0	0	0	0	0	0	0	0	0
Brucellaceae	0	0	0	0	0	0	0	0	0	0	0	0	0	0	0	0	0	0	0	0	0	0	0	0	0	0	0	0	0	0	0	0	0	0	0	0	0	0	0	0	0	0.00461	0	0	0	0	0	0	0
FGB51792	0	0	0	0	0	0	0	0	0	0	0	0	0	0	0	0	0	0	0	0	0	0	0	0	0	0	0	0	0	0	0	0	0	0	0	0	0	0	0	0	0	0	0.01122	0	0	0	0	0	0
Synergistaceae	0	0	0	0	0	0	0	0	0	0	0	0	0	0	0	0	0	0	0	0	0	0	0	0	0	0	0	0	0	0	0	0	0	0	0	0	0	0	0	0	0	0	0	0	0.03262	0	0	0	0
FGB41726	0	0	0	0	0	0	0	0	0	0	0	0	0	0	0	0	0	0	0	0	0	0	0	0	0	0	0	0	0	0	0	0	0	0	0	0	0	0	0	0	0	0	0	0	0	0	0.00346	0	0
Bradyrhizobiaceae	0	0	0	0	0	0	0	0	0	0	0	0	0	0	0	0	0	0	0	0	0	0	0	0	0	0	0	0	0	0	0	0	0	0	0	0	0	0	0	0	0	0	0	0	0	0	0	0	0.00064
Sterolibacteriaceae	0	0	0	0	0	0	0	0	0	0	0	0	0	0	0	0	0	0	0	0	0	0	0	0	0	0	0	0	0	0	0	0	0	0	0	0	0	0	0	0	0	0	0	0	0	0	0	0	0
FGB9119	0	0	0	0	0	0	0	0	0	0	0	0	0	0	0	0	0	0	0	0	0	0	0	0	0	0	0	0	0	0	0	0	0	0	0	0	0	0	0	0	0	0	0	0	0	0	0	0	0
FGB8099	0	0	0	0	0	0	0	0	0	0	0	0	0	0	0	0	0	0	0	0	0	0	0	0	0	0	0	0	0	0	0	0	0	0	0	0	0	0	0	0	0	0	0	0	0	0	0	0	0
FGB8236	0	0	0	0	0	0	0	0	0	0	0	0	0	0	0	0	0	0	0	0	0	0	0	0	0	0	0	0	0	0	0	0	0	0	0	0	0	0	0	0	0	0	0	0	0	0	0	0	0
[truncated: 19 more columns]

## Sheet: Table4
Supplmentary Table 4: Diference between control group and infection group in Tibetan antelope
name	g1	g2	Avg.g1	Avg.g2	fold_change	enriched	all.avg	all.var	pvalue	count1	count2	total_count1	total_count2	rank1.avg	rank2.avg	method	var1	var2
Microbacteriaceae	Bla	Con	0.170591	5.65673	33.1597	Con	3.55909	156.387	0.000240275	7	32	26	42	23.7308	41.1667	wilcox.test	0.139381	243.686
Nocardioidaceae	Bla	Con	0.0634346	1.16369	18.3448	Con	0.743006	6.71215	0.00595522	6	22	26	42	27	39.1429	wilcox.test	0.0678837	10.4531
Enterococcaceae	Bla	Con	4.3045	6.25723	1.45365	Con	5.5106	132.609	0.0330074	6	24	26	42	28.5769	38.1667	wilcox.test	110.735	147.688
Enterobacteriaceae	Bla	Con	6.96064	3.94177	1.76587	Bla	5.09605	177.185	0.183794	13	15	26	42	38.1346	32.25	wilcox.test	238.962	140.267
Micrococcaceae	Bla	Con	6.6781	40.9583	6.13323	Con	27.8512	1269.24	3.02338e-05	7	32	26	42	22.2692	42.0714	wilcox.test	343.659	1404.29
Carnobacteriaceae	Bla	Con	3.59845	1.01835	3.53362	Bla	2.00486	56.4829	0.264604	6	17	26	42	31.6154	36.2857	wilcox.test	136.678	6.35368
Hyphomicrobiaceae	Bla	Con	0.000497308	0.256996	516.775	Con	0.158923	0.439377	0.231504	3	9	26	42	32.0577	36.0119	wilcox.test	2.5205e-06	0.692236
Cellulomonadaceae	Bla	Con	0.0432662	0.158252	3.65764	Con	0.114287	0.161967	0.228462	5	14	26	42	31.5769	36.3095	wilcox.test	0.014634	0.250576
Jonesiaceae	Bla	Con	0	0.0885698	Inf	Con	0.0547049	0.104218	0.271588	0	2	26	42	33.5	35.119	wilcox.test	0	0.167235
Sphingobacteriaceae	Bla	Con	0	0.178827	Inf	Con	0.110452	0.471458	0.111014	0	4	26	42	32.5	35.7381	wilcox.test	0	0.757906
Bogoriellaceae	Bla	Con	0.143398	0.223364	1.55765	Con	0.192789	0.410642	0.189025	7	19	26	42	30.9808	36.6786	wilcox.test	0.154115	0.574572
Sphingomonadaceae	Bla	Con	0	0.0291564	Inf	Con	0.0180084	0.0120507	0.111014	0	4	26	42	32.5	35.7381	wilcox.test	0	0.0193597
Oxalobacteraceae	Bla	Con	0.0597781	0.0541567	1.1038	Bla	0.056306	0.015491	0.0700287	12	9	26	42	39.0385	31.6905	wilcox.test	0.010062	0.0191669
Lachnospiraceae	Bla	Con	1.78567	0.228716	7.80736	Bla	0.824022	5.07252	0.00899786	13	9	26	42	41.1346	30.3929	wilcox.test	11.3323	0.429811
Nocardiaceae	Bla	Con	0.01742	0.182886	10.4986	Con	0.119619	0.0426365	0.000314288	6	26	26	42	24.3462	40.7857	wilcox.test	0.00304995	0.0570909
Planococcaceae	Bla	Con	0.0336377	0.329563	9.79743	Con	0.216415	2.48134	0.993379	7	10	26	42	34.4615	34.5238	wilcox.test	0.0229178	4.00661
Bacillales_unclassified	Bla	Con	0	0.0127264	Inf	Con	0.00786044	0.0018256	0.172119	0	3	26	42	33	35.4286	wilcox.test	0	0.00291986
Geodermatophilaceae	Bla	Con	0.000383077	0.00764452	19.9556	Con	0.00486809	0.00107844	0.748496	2	4	26	42	34	34.8095	wilcox.test	3.18278e-06	0.00173974
Aurantimonadaceae	Bla	Con	0	0.0198807	Inf	Con	0.0122793	0.00544937	0.172119	0	3	26	42	33	35.4286	wilcox.test	0	0.00875026
Erythrobacteraceae	Bla	Con	0.0663658	0.15341	2.31158	Con	0.120128	0.112505	0.00565151	8	32	26	42	26.3462	39.5476	wilcox.test	0.0195232	0.168977
Sanguibacteraceae	Bla	Con	0.0265	0.215957	8.14934	Con	0.143518	0.823811	0.126113	6	18	26	42	30.5	36.9762	wilcox.test	0.00708948	1.32785
Weeksellaceae	Bla	Con	0	0.233553	Inf	Con	0.144253	1.16098	0.172119	0	3	26	42	33	35.4286	wilcox.test	0	1.87584
Acetobacteraceae	Bla	Con	0	0.00417548	Inf	Con	0.00257897	0.000384484	0.271588	0	2	26	42	33.5	35.119	wilcox.test	0	0.000621475
Eggerthellaceae	Bla	Con	0.297786	0.139507	2.13457	Bla	0.200025	0.257734	0.227296	10	12	26	42	37.5769	32.5952	wilcox.test	0.382061	0.178398
Micromonosporaceae	Bla	Con	0	0.0366802	Inf	Con	0.0226554	0.0295772	0.271588	0	2	26	42	33.5	35.119	wilcox.test	0	0.0478065
Dietziaceae	Bla	Con	0.0231904	0.0810207	3.49372	Con	0.0589091	0.0243972	0.00163255	7	30	26	42	25.3462	40.1667	wilcox.test	0.00349145	0.0364297
Mycobacteriaceae	Bla	Con	7.07692e-05	0.00436214	61.639	Con	0.00272132	0.000163152	0.364769	1	4	26	42	33.2308	35.2857	wilcox.test	1.30215e-07	0.000259322
Flavobacteriaceae	Bla	Con	0.000183846	0.0881669	479.569	Con	0.0545263	0.176496	0.248401	1	5	26	42	32.75	35.5833	wilcox.test	8.78785e-07	0.285388
Methylobacteriaceae	Bla	Con	0	0.00557976	Inf	Con	0.00344632	0.000279262	0.172119	0	3	26	42	33	35.4286	wilcox.test	0	0.00044416
Comamonadaceae	Bla	Con	0.0163565	0.0310333	1.8973	Con	0.0254216	0.00591945	0.0636788	10	28	26	42	29.0769	37.8571	wilcox.test	0.00138871	0.00874211
Peptostreptococcaceae	Bla	Con	0.0947519	0.0375074	2.52622	Bla	0.059395	0.067449	0.375994	8	11	26	42	36.6538	33.1667	wilcox.test	0.0990104	0.0485658
Beutenbergiaceae	Bla	Con	0	0.003805	Inf	Con	0.00235015	0.000335697	0.271588	0	2	26	42	33.5	35.119	wilcox.test	0	0.000542907
Paenibacillaceae	Bla	Con	0.0390569	0.0100124	3.90086	Bla	0.0211176	0.00690259	0.832511	5	8	26	42	34.9615	34.2143	wilcox.test	0.013907	0.00246957
Hymenobacteraceae	Bla	Con	0	0.000885714	Inf	Con	0.000547059	1.3583e-05	0.271588	0	2	26	42	33.5	35.119	wilcox.test	0	2.18894e-05
Maricaulaceae	Bla	Con	0.00172115	0.00123286	1.39607	Bla	0.00141956	2.93855e-05	0.992148	4	7	26	42	34.4615	34.5238	wilcox.test	2.90119e-05	3.02367e-05
Ruminococcaceae	Bla	Con	9.61375	3.44199	2.79308	Bla	5.80178	169.918	0.0228963	23	35	26	42	41.4423	30.2024	wilcox.test	290.499	85.6171
Bacteroidales_unclassified	Bla	Con	22.6522	8.61917	2.62812	Bla	13.9847	492.583	0.000693655	21	17	26	42	44.4038	28.369	wilcox.test	617.783	351.124
Clostridia_unclassified	Bla	Con	2.94607	0.844393	3.48897	Bla	1.64797	11.5762	0.000141594	23	19	26	42	45.7885	27.5119	wilcox.test	19.2541	5.4469
Clostridiaceae	Bla	Con	2.36117	2.79696	1.18457	Con	2.63033	17.4359	0.274955	26	38	26	42	37.8462	32.4286	wilcox.test	4.6911	25.5579
FGB37281	Bla	Con	1.26625	0.526494	2.40506	Bla	0.809342	1.98399	0.168166	12	15	26	42	38.2308	32.1905	wilcox.test	2.95986	1.223
Paludibacteraceae	Bla	Con	7.99212	3.77317	2.11814	Bla	5.3863	114.45	0.0190181	16	16	26	42	41.1154	30.4048	wilcox.test	160.249	82.3441
FGB47741	Bla	Con	0.523833	0.2112	2.48027	Bla	0.330736	0.269885	0.0636323	12	12	26	42	39.3462	31.5	wilcox.test	0.34511	0.192317
FGB3177	Bla	Con	0.300138	0.126841	2.36626	Bla	0.193101	0.11458	0.0149914	12	7	26	42	40.3846	30.8571	wilcox.test	0.128614	0.0970539
FGB12404	Bla	Con	0.0871612	0.0333429	2.61409	Bla	0.0539204	0.0189064	0.143012	6	4	26	42	37.2692	32.7857	wilcox.test	0.0273691	0.0130729
FGB25854	Bla	Con	0.0919077	0.0315855	2.90981	Bla	0.0546499	0.021783	0.0701999	6	3	26	42	37.7692	32.4762	wilcox.test	0.0320914	0.0146034
FGB9264	Bla	Con	0.05129	0.0118576	4.32549	Bla	0.0269347	0.00550079	0.052479	6	3	26	42	38	32.3333	wilcox.test	0.0101199	0.00220937
FGB38298	Bla	Con	0.00306115	0.00539595	1.76272	Con	0.00450324	0.000225705	0.928116	3	5	26	42	34.3269	34.6071	wilcox.test	0.000125588	0.000290121
Bacillaceae	Bla	Con	1.48408	3.40465	2.29412	Con	2.67031	15.7236	0.00976157	10	30	26	42	26.8846	39.2143	wilcox.test	8.93637	18.8009
FGB8113	Bla	Con	0.0304896	0.320707	10.5186	Con	0.209742	0.575408	0.0822521	2	10	26	42	30.9615	36.6905	wilcox.test	0.0239673	0.892698
Actinomycetaceae	Bla	Con	0.179589	0.391262	2.17865	Con	0.310328	0.296488	0.0141661	14	33	26	42	27.1154	39.0714	wilcox.test	0.19214	0.349797
Streptococcaceae	Bla	Con	0.85508	2.31538	2.7078	Con	1.75703	81.5935	0.671389	19	36	26	42	33.1923	35.3095	wilcox.test	3.62391	130.291
Methanobacteriaceae	Bla	Con	0.390295	0.591088	1.51446	Con	0.514314	1.87386	0.0320264	10	31	26	42	28.1538	38.4286	wilcox.test	0.92083	2.48488
Candidatus_Nanosyncoccacae	Bla	Con	0.0322427	0.010506	3.06899	Bla	0.0188171	0.0122473	0.901213	1	2	26	42	34.3462	34.5952	wilcox.test	0.0270294	0.00334745
Propionibacteriaceae	Bla	Con	0.00527846	0.0609683	11.5504	Con	0.0396751	0.00907429	0.00112493	5	24	26	42	25.5385	40.0476	wilcox.test	0.000241656	0.0134666
FGB9552	Bla	Con	0	0.0079281	Inf	Con	0.00489676	0.00117408	0.0125498	0	9	26	42	30	37.2857	wilcox.test	0	0.00189399
Pseudomonadaceae	Bla	Con	0	0.0220014	Inf	Con	0.0135891	0.0118457	0.172119	0	3	26	42	33	35.4286	wilcox.test	0	0.0191681
Akkermansiaceae	Bla	Con	3.54103	0.31996	11.0671	Bla	1.55154	20.9485	0.0566255	10	9	26	42	39.1154	31.6429	wilcox.test	48.2982	0.719009
FGB12952	Bla	Con	1.31023	0.253725	5.16398	Bla	0.657683	2.30301	0.0489799	9	7	26	42	38.9808	31.7262	wilcox.test	4.78038	0.411397
Bacteroidaceae	Bla	Con	3.8744	2.48595	1.55852	Bla	3.01683	36.4631	0.248372	9	9	26	42	37.25	32.7976	wilcox.test	39.0554	35.0166
Moraxellaceae	Bla	Con	0.243925	0.600771	2.46293	Con	0.46433	2.49074	0.470326	5	12	26	42	32.8077	35.5476	wilcox.test	0.419998	3.76425
Tannerellaceae	Bla	Con	4.70911	2.98634	1.57688	Bla	3.64505	71.272	0.144399	9	7	26	42	37.8269	32.4405	wilcox.test	78.9465	67.1682
Rikenellaceae	Bla	Con	4.79577	1.57736	3.04037	Bla	2.80793	39.1345	0.0747373	9	7	26	42	38.5577	31.9881	wilcox.test	63.429	21.2182
Acidaminococcaceae	Bla	Con	0.507307	0.0880336	5.76265	Bla	0.248344	0.821851	0.132503	8	7	26	42	37.8462	32.4286	wilcox.test	1.74616	0.209436
Barnesiellaceae	Bla	Con	1.05301	0.339537	3.10131	Bla	0.612334	1.69841	0.0595777	9	7	26	42	38.7885	31.8452	wilcox.test	2.80578	0.865233
Clostridiales_unclassified	Bla	Con	0.0855781	0.018344	4.66517	Bla	0.0440512	0.00917526	0.131707	9	10	26	42	38.1538	32.2381	wilcox.test	0.0185723	0.00189861
Staphylococcaceae	Bla	Con	0.383717	0.236011	1.62584	Bla	0.292487	1.49951	0.233722	6	5	26	42	36.8462	33.0476	wilcox.test	2.10212	1.16009
Odoribacteraceae	Bla	Con	0.69047	0.354563	1.94738	Bla	0.482998	1.2257	0.106885	9	7	26	42	38.1731	32.2262	wilcox.test	1.56334	1.00552
Alphaproteobacteria_unclassified	Bla	Con	1.25802	0.426464	2.94987	Bla	0.744411	3.14461	0.0775468	9	7	26	42	38.5192	32.0119	wilcox.test	4.52307	2.10994
Christensenellaceae	Bla	Con	0.0380996	0.0460419	1.20846	Con	0.0430051	0.0149283	0.13979	9	7	26	42	37.8654	32.4167	wilcox.test	0.00598465	0.0207211
FGB1217	Bla	Con	0.0114685	0.00329286	3.48283	Bla	0.00641882	0.000235091	0.0403199	8	5	26	42	38.8077	31.8333	wilcox.test	0.000426161	9.81387e-05
Desulfovibrionaceae	Bla	Con	0.0648608	0.0175619	3.69327	Bla	0.0356468	0.00684804	0.0331408	9	6	26	42	39.2308	31.5714	wilcox.test	0.0123019	0.00281331
Bacilli_unclassified	Bla	Con	0.549229	0.0585593	9.37903	Bla	0.246168	1.36315	0.0834238	9	7	26	42	38.4423	32.0595	wilcox.test	3.38462	0.0694917
Corynebacteriaceae	Bla	Con	0.00137308	0.00371095	2.70265	Con	0.00281706	0.000201537	0.966634	2	3	26	42	34.5769	34.4524	wilcox.test	2.40411e-05	0.000312541
Dermabacteraceae	Bla	Con	0.00369538	0.00382429	1.03488	Con	0.003775	0.000434679	0.631481	2	2	26	42	35.1154	34.119	wilcox.test	0.000268537	0.00054658
FGB2916	Bla	Con	0.00190385	0	Inf	Bla	0.000727941	8.70109e-06	0.00976943	4	0	26	42	37.7308	32.5	wilcox.test	2.09906e-05	0
Clostridiales_Family_XIII_Incertae_Sedis	Bla	Con	0.0121719	0.00366024	3.32545	Bla	0.00691471	0.000344073	0.0524922	9	6	26	42	38.8077	31.8333	wilcox.test	0.000670589	0.000124993
FGB602	Bla	Con	0.167688	0.0651993	2.57193	Bla	0.104386	0.0625851	0.0483981	9	6	26	42	38.8846	31.7857	wilcox.test	0.0902049	0.0431561
Erysipelotrichaceae	Bla	Con	0.0391392	0.034929	1.12054	Bla	0.0365388	0.00912274	0.135294	9	7	26	42	37.9038	32.3929	wilcox.test	0.0044321	0.0121984
FGB8350	Bla	Con	0.000106923	0	Inf	Bla	4.08824e-05	1.13653e-07	0.214711	1	0	26	42	35.3077	34	wilcox.test	2.97246e-07	0
Candidatus_Gastranaerophilales_unclassified	Bla	Con	0.0935785	0.0272443	3.43479	Bla	0.0526074	0.0155829	0.105628	9	8	26	42	38.2692	32.1667	wilcox.test	0.0267554	0.00742704
FGB48151	Bla	Con	0.949981	0.424662	2.23703	Bla	0.625519	2.39314	0.467597	6	7	26	42	36.0385	33.5476	wilcox.test	3.38381	1.73935
Selenomonadaceae	Bla	Con	0	0.000357381	Inf	Con	0.000220735	3.31324e-06	0.449329	0	1	26	42	34	34.8095	wilcox.test	0	5.36429e-06
Burkholderiaceae	Bla	Con	0.00613731	0.00808667	1.31762	Con	0.00734132	0.00124365	0.913792	4	7	26	42	34.2692	34.6429	wilcox.test	0.000413132	0.0017789
Rhodobacteraceae	Bla	Con	0.00128154	0.039774	31.0362	Con	0.0250563	0.0407055	0.322187	3	2	26	42	35.8846	33.6429	wilcox.test	1.78178e-05	0.0659275
Leptolyngbyaceae	Bla	Con	0.000583462	0	Inf	Bla	0.000223088	3.38425e-06	0.214711	1	0	26	42	35.3077	34	wilcox.test	8.85111e-06	0
Halomonadaceae	Bla	Con	0.00100615	0.00253595	2.52044	Con	0.00195103	0.000169443	0.137452	3	1	26	42	36.3654	33.3452	wilcox.test	9.6317e-06	0.000270104
Yersiniaceae	Bla	Con	0.000131154	0	Inf	Bla	5.01471e-05	1.42315e-07	0.073576	2	0	26	42	36.1154	33.5	wilcox.test	3.70355e-07	0
FGB27470	Bla	Con	0.002825	0.000430714	6.55887	Bla	0.00134618	8.03924e-05	0.426748	1	4	26	42	33.3846	35.1905	wilcox.test	0.000207496	2.60549e-06
Helicobacteraceae	Bla	Con	0.10359	0.0717343	1.44407	Bla	0.0839143	0.115714	0.297937	4	3	26	42	36.1923	33.4524	wilcox.test	0.0970198	0.129538
Firmicutes_unclassified	Bla	Con	0.0413688	0.0273314	1.5136	Bla	0.0326987	0.00668009	0.145503	8	6	26	42	37.6538	32.5476	wilcox.test	0.00718996	0.00645494
Sutterellaceae	Bla	Con	0.138769	0.0146014	9.50379	Bla	0.0620772	0.0337319	0.0619875	8	6	26	42	38.5385	32	wilcox.test	0.0770403	0.00210834
FGB4425	Bla	Con	0.0225665	0.0279967	1.24063	Con	0.0259204	0.0130962	0.615725	5	6	26	42	35.5	33.881	wilcox.test	0.00640487	0.0174842
Candidatus_Borkfalkiaceae	Bla	Con	0.000327308	0	Inf	Bla	0.000125147	1.065e-06	0.214711	1	0	26	42	35.3077	34	wilcox.test	2.78539e-06	0
FGB11478	Bla	Con	0.000242692	0.000167381	1.44994	Bla	0.000196176	1.15889e-06	0.8732	1	2	26	42	34.3077	34.619	wilcox.test	1.53139e-06	9.578e-07
Methanosarcinaceae	Bla	Con	0.00292654	0	Inf	Bla	0.00111897	4.25995e-05	0.073576	2	0	26	42	36.1154	33.5	wilcox.test	0.000108665	0
FGB9838	Bla	Con	0	0.000229286	Inf	Con	0.000141618	1.36378e-06	0.449329	0	1	26	42	34	34.8095	wilcox.test	0	2.20802e-06
Cryptosporangiaceae	Bla	Con	0	0.0331943	Inf	Con	0.0205024	0.0105374	0.0468269	0	6	26	42	31.5	36.3571	wilcox.test	0	0.0167881
Oscillospiraceae	Bla	Con	0.000511923	0	Inf	Bla	0.000195735	9.27434e-07	0.0266503	3	0	26	42	36.9231	33	wilcox.test	2.31718e-06	0
Erwiniaceae	Bla	Con	0	0.00197595	Inf	Con	0.00122044	0.000101284	0.449329	0	1	26	42	34	34.8095	wilcox.test	0	0.000163984
Rhizobiaceae	Bla	Con	0	0.008055	Inf	Con	0.00497515	0.00148273	0.271588	0	2	26	42	33.5	35.119	wilcox.test	0	0.00239758
Alcaligenaceae	Bla	Con	0	0.00779119	Inf	Con	0.00481221	0.00151519	0.271588	0	2	26	42	33.5	35.119	wilcox.test	0	0.00245227
Patulibacteraceae	Bla	Con	0	3.92857e-05	Inf	Con	2.42647e-05	4.00368e-08	0.449329	0	1	26	42	34	34.8095	wilcox.test	0	6.48214e-08
Cytophagaceae	Bla	Con	0	0.000331667	Inf	Con	0.000204853	2.25512e-06	0.271588	0	2	26	42	33.5	35.119	wilcox.test	0	3.64212e-06
Spirochaetia_unclassified	Bla	Con	0	3.71429e-05	Inf	Con	2.29412e-05	3.57882e-08	0.449329	0	1	26	42	34	34.8095	wilcox.test	0	5.79429e-08
Eubacteriaceae	Bla	Con	0	4.52381e-05	Inf	Con	2.79412e-05	3.91509e-08	0.271588	0	2	26	42	33.5	35.119	wilcox.test	0	6.31768e-08
Rhizobiales_unclassified	Bla	Con	0	0.00846881	Inf	Con	0.00523074	0.00186052	0.449329	0	1	26	42	34	34.8095	wilcox.test	0	0.00301227
Caulobacteraceae	Bla	Con	0	0.00063881	Inf	Con	0.000394559	1.0586e-05	0.449329	0	1	26	42	34	34.8095	wilcox.test	0	1.71393e-05
Brucellaceae	Bla	Con	0	0.000109762	Inf	Con	6.77941e-05	3.12531e-07	0.449329	0	1	26	42	34	34.8095	wilcox.test	0	5.06002e-07
FGB51792	Bla	Con	0	0.000267143	Inf	Con	0.000165	1.8513e-06	0.449329	0	1	26	42	34	34.8095	wilcox.test	0	2.99734e-06
Synergistaceae	Bla	Con	0	0.000776667	Inf	Con	0.000479706	1.5648e-05	0.449329	0	1	26	42	34	34.8095	wilcox.test	0	2.53349e-05
FGB41726	Bla	Con	0.000133077	0	Inf	Bla	5.08824e-05	1.76053e-07	0.214711	1	0	26	42	35.3077	34	wilcox.test	4.60446e-07	0
Bradyrhizobiaceae	Bla	Con	2.46154e-05	0	Inf	Bla	9.41176e-06	6.02353e-09	0.214711	1	0	26	42	35.3077	34	wilcox.test	1.57538e-08	0
Sterolibacteriaceae	Bla	Con	0	0.00527548	Inf	Con	0.00325838	0.000572458	0.271588	0	2	26	42	33.5	35.119	wilcox.test	0	0.000924579
FGB9119	Bla	Con	0	6.33333e-05	Inf	Con	3.91176e-05	1.04053e-07	0.449329	0	1	26	42	34	34.8095	wilcox.test	0	1.68467e-07
FGB8099	Bla	Con	0	0.00284548	Inf	Con	0.0017575	0.000132687	0.271588	0	2	26	42	33.5	35.119	wilcox.test	0	0.000213659
FGB8236	Bla	Con	0	0.00047119	Inf	Con	0.000291029	2.84293e-06	0.271588	0	2	26	42	33.5	35.119	wilcox.test	0	4.55881e-06

## Sheet: Table5
Supplementary Table5 :Composition of CAZy enzemy in Tibetan antelope
name	XZ12	XZ5	XZ9	QH15	XZ18	QH2	XJ12	XZ6	XJ20	XJ11	XJ17	XZ3	XZ2	XJ4	XJ23	QH5	XZ10	XZ7	XZ14	XJ13	QH11	XJ24	XZ4	QH3	XJ22	QH17	XJ9	QH21	XZ19	QH12	XJ3	XZ11	XJ19	XJ2	QH23	XJ18	XZ20	XJ16	XJ10	QH7	XJ15	QH1	XJ7	QH6	QH14	QH4	QH9	XZ13	XJ14
AA0	0	0	0	0.17899	0	0	0	0	0	0	0	0	0	0	0	0	0	0	0	0	0	0	0	0	0	0	0	0	0	0	0	0	0	0	0	0	0	0	0	0	0	0	0	0	0	0	0	0	0
AA1	0	0	0	0	0	0	0	0	0	0	0	0	0	0	0	0	0	0	0	0	0	0	0	0	0	0	0	0	0	0	0	0	0	0	0	0	0	0	0	0	0	0	0	0	0	0	0	0	0
AA10	0	0	0	0.0976474	0	0.15951	0	0	0.564133	0	0.448596	0	0	0	0	0.20915	0	0.435232	0	0	0	0.406685	0	0	0	1.00835	0	0.259092	0	0	0	0	0.419982	0	0.250888	0.425224	0	0	0	0	0	0	0	0	0	0	0	0	0
AA15	0	0	0	0	0	0	0	0	0	0	0	0	0	0	0	0	0	0	0	0	0	0	0	0	0	0	0	0	0	0.119315	0	0	0	0	0	0	0	0	0	0	0	0	0	0	0	0	0	0	0
AA17	0	0	0	0.140006	0	0.194238	0	0	0	0	0.222969	0	0	0	0	0.321245	0	0	0	0	0	0	0	0	0	1.43944	0	0.225425	0	0	0	0	0	0	0.19924	0.509119	1.08785	0	0	0	0	0.8359	0	0	0	0	0	0	0
AA2	0	0	0	0.152161	0	0.166256	0	0	0	0	0.247406	0	0	0	0	0.27071	0	0	0	0	0	0	0	0	0	0	0	0.287042	0	0.120739	0	0	0	0	0.177484	0.437397	0	0	0	0	0	0	0	0.28143	0.249562	0	0	0	0
AA3	0	1.42731	0	0.365455	0	0	0	0.886609	0.508704	0	0.472575	0.623351	0	0	0	0.239913	2.65017	0.462498	0.571652	0	0	0.42748	0	0	0	1.52447	0	0.174083	3.08055	0.154072	0	1.24587	0.46574	0	0.263025	0	2.53202	0	0	0	0	0	0	0	0.130377	0	0.371254	3.17861	0
AA4	0	0	0	0.211789	0	0	0	0	0	0	0	0	0	0	0	0.145787	0	0	0	0	0	0	0	0	0	0	0	0	0	0	0	0	0	0	0.157639	0	0	0	0	0	0	0	0	0	0	0	0	0	0
AA5	0	1.09265	2.09514	0.0915734	1.14341	0.20102	0	0.920912	0	0	0.450207	0.788906	0	0	0	0.432583	0	1.2903	1.4747	0	2.76283	0	0	0	0	0	0	0.199801	0	0.500646	0	0.92498	0	0	0	0.825828	0	0	0	2.64686	0	0	0	0.423944	0.4914	2.43473	1.23351	0	0
AA6	0	0	0	0.0486485	0	0	0	0	0	0	0	0	0	0	0	0	0	0	0	0	0	0	0	0	0	0	0	0	0	0	0	0	0	0	0	0	0	0	0	0	0	0	0	0	0	0	0	0	0
AA9	0	0	0	0.0330036	0	0	0	0	0	0	0	0	0	0	0	0	0	0	0	0	0	0	0	0	0	0	0	0	0	0.182395	0	0	0	0	0	0	0	0	0	0	0	0	0	0.368721	0.304758	0	0	0	0
CBM0	0	0	0	0	1.30143	0.214042	0	1.06791	0.603647	0	0.267284	0.853792	1.21145	0	0	0	0	0.507866	0.853017	0	0	0.674652	1.25817	0.298133	0	0.61618	0	0	0	0.165809	0	0	0.68129	0	0	0	0	0	0	0	0	0.395116	0	0.347893	0.171317	0	0	0	0
CBM1	0	0	0	0	0	0	0	0	0	0	0	0	0	0	0	0	0	0	0	0	0	0	0	0	0	0	0	0	0	0.0839937	0	0	0	0	0	0	0	0	0	0	0	0	0	0.0905184	0.0718613	0	0	0	0
CBM10	0	0	0	0.179469	0	0	0	0	1.57034	0	0.532429	0	0	0	0	0.333249	0	0	0	0	0	1.42176	0	0	0	0	0	0	0	0	0	0	0.968387	0	0.378537	0	0	0	0	0	0	0.915598	0	0	0	0	0	0	0
CBM12	0	1.56121	2.43172	0	1.19194	0.296034	0	1.26863	0.231994	0	0.117283	0.843293	1.47843	0	0	0	2.06779	0	0.632889	0	0	0.226422	1.28289	0.396912	0	1.39233	0	0	1.8891	0	0	1.47659	0.192565	0	0	0	1.91878	0	0	0	0	0	0	0	0	0	0	2.34024	0
CBM13	0	1.39466	2.11109	0.447366	0.528585	1.1252	0	1.01015	0.414514	0	0.792991	1.97399	1.27934	0	0	0.402098	1.6405	1.06895	0.63342	0	0.604142	0.394596	0.579168	1.21525	0	1.13003	0	0.974978	1.62399	1.87731	0	1.21869	0.339886	0	0.712302	0.440558	1.48191	0	0	0	0	0.834257	0	0.835479	1.5275	0	1.07967	1.751	0
CBM14	0	0	0	0	0	0	0	0	0.506312	0	0.236373	0	0	0	0	0	0	0	0	0	0	0.424909	0	0	0	0	0	0	0	0	0	0	0.662117	0	0	0	0	0	0	0	0	0.846389	0	0	0	0	0.49028	0	0
CBM16	0	0	0	0.0748369	0	0	0	0	0	0	0	0	0	0	0	0.130306	0	0	0	0	0	0	0	0	0	0	0	0	0	0.259532	0	0	0	0	0.10063	0	0	0	0	0	0	0	0	0.166173	0.375949	0	0	0	0
CBM18	0	0	0	0.0446807	0	0.212351	0	0	0	0	0	0	0	0	0	0.0890168	0	0	0	0	0	0	0	0	0	0	0	0.0809327	0	0	0	0	0	0	0.111689	0	0	0	0	0	0	0	0	0	0	0	0	0	0
CBM2	0	0	0	0.0164226	0	0	0	0	1.40565	0	0.662223	0	0	0	0	0	0	0	0	0	0	1.28218	0	0	0	0	0	0.136244	0	0.267245	0	0	1.17036	0	0.0974753	0	0	0	0	0	0	1.01489	0	0.11754	0.524181	0	0	0	0
CBM20	0	0	0	0.319843	0	0	0	0	0.982382	0	0.713939	1.38522	0	0	0	0.357503	0	0.482369	1.35382	0	0	0.521247	0	0	0	0	0	0	0	0.574628	0	0	1.21497	0	0.406263	0.43782	0	0	0	0	0	0	0	0.571677	0.50913	0	0.487055	0	0
CBM22	0	0	0	0	0	0	0	0	0	0	0	0	0	0	0	0	0	0	0	0	0	0	0	0.0756539	0	0.254237	0	0	0	0	0	0	0	0	0	0	0	0	0	0	0	0	0	0	0	0	0	0	0
CBM23	0	0	0	0	0	0	0	0	0	0	0	0	0	0	0	0	0	0	0	0	0	0	0	0	0	0	0	0.0892456	0	0	0	0	0	0	0	0	0	0	0	0	0	0	0	0	0	0	0	0	0
CBM25	0	0	0	0	0	0	0	0	0	0	0	0	0	0	0	0	0	0	0	0	0	0	0	0	0	0	0	0.070967	0	0	0	0	0	0	0	0	0	0	0	0	0	0	0	0	0	0	0	0	0
CBM26	0	0	0	0	0	0	0	0	0	0	0	0	0	0	0	0	0	0	0	0	0	0	0	0	0	0	0	0.407893	0	0	0	0	0	0	0	0	0	0	0	0	0	0	0	0	0	0	0	0	0
CBM3	0	0	0	0	0	0	0	0	0	0	0	0	0	0	0	0	0	0	0	0	0	0	0	0	0	0	0	0	0	0.166257	0	0	0	0	0	0	0	0	0	0	0	0	0	0	0.130526	0	0	0	0
CBM32	0	1.42116	0	0.171697	0	0.457986	0	2.26334	1.16065	0	0.509312	0	0	0	0	0.152183	0	0	0	0	0	1.16757	0	0	0	0	0	0.166785	0	1.31089	0	0	1.09194	0	0.185801	0	0	0	0	0.531946	0	1.22654	0	1.05037	1.27359	0.546127	0	0	0
CBM34	0	0	0	0.016293	0	0.0927716	0	0	0	0	0	0	0	0	0	0	0	0	0	0	0	0	0	0	0	0	0	0	0	0	0	0	0	0	0	0	0	0	0	0	0	0	0	0	0	0	0.256247	0	0
CBM35	0	0	0	0	0	0	0	0	0	0	0	0	0	0	0	0	0	0	0	0	0	0	0	0	0	0	0	0	0	0.411683	0	0	0	0	0	0	0	0	0	0	0	0	0	0.466002	0.417611	0	0	0	0
CBM37	0	0	0	0	0	0	0	0	0.649414	0	0.255718	0	0	0	0	0	0	0	0	0	0	0.551115	0	0	0	0	0	0.0110201	0	0	0	0	0.567826	0	0	0	0	0	0	0	0	0	0	0	0	0	0	0	0
CBM38	0	0	0	0	0	0	0	0	0	0	0	0	0	0	0	0	0	0	0	0	0	0	0	0	0	0	0	0	0	0.156003	0	0	0	0	0	0	0	0	0	0	0	0	0	0.243877	0.180192	0	0	0	0
CBM4	0	0	0	0	0	0	0	0	0.236871	0	0.119356	0	0	0	0	0	0	0	0	0	0	0.218842	0	0	0	0	0	0	0	0	0	0	0.206569	0	0	0	0	0	0	0	0	0	0	0	0	0	0	0	0
CBM41	0	0	0	0.0940726	0	0	0	0	0.260763	0	0	0	0	0	0	0.201466	0	0	0	0	0	0.221658	0	0	0	0	0	0.172833	0	0	0	0	0.219423	0	0.318419	0	0	0	0	0	0	0	0	0	0	0	0	0	0
CBM42	0	0	0	0	0	0	0	0	0	0	0	0	0	0	0	0	0	0	0	0	0	0	0	0	0	0	0	0	0	0	0	0	0	0	0	0	0	0	0	0	0	0	0	0	0	0	0	0	0
CBM43	0	0	0	0.394391	0	0.379427	0	0	0	0	1.31374	0.715103	0	0	0	0.140751	0	1.79716	0.645147	0	0	0.348455	0	0.283944	0	0.585114	0	0.164332	0	0.318941	0	0	0.339379	0	0.260878	2.21342	0	0	0	0	0	0.987072	0	0.421633	0.389719	0	0	0	0
CBM46	0	0	0	0	0	0	0	0	0	0	0	0	0	0	0	0	0	0	0	0	0	0	0	0.170203	0	0	0	0	0	0	0	0	0	0	0	0	0	0	0	0	0	0	0	0	0	0	0	0	0
CBM47	0	0	0	0.118331	0	0	0	0	0	0	0	0	0	0	0	0.157466	0	0	0	0	0	0	0	0	0	0	0	0	0	0.17354	0	0	0	0	0.168378	0	0	0	0	0	0	0	0	0.344399	0.183318	0	0	0	0
CBM48	0	1.84646	1.12782	0.302562	0.665685	0.379594	0	1.53658	0.824459	0	0.601666	0.432526	0	2.01651	0	0.395298	1.56213	0.26257	0.354149	0	0.418407	0.773732	0.650749	0.574697	0	1.05333	0	0.487021	0.801012	0.65684	0	1.0064	0.72401	0	0.445397	1.08331	1.24248	0	0	0.459969	0	0.779349	0	0.734324	0.680538	0.450297	0.967297	1.54142	0
CBM5	0	0	0	0	0	0.485492	0	0	0.231994	0	0.117283	0	0	0	0	0	0	0	0	0	0	0.399317	0	0.444021	0	0.252749	0	0.388921	0	0.204061	0	0	0.347951	0	0	0	0	0	0	0	0	2.23025	0	0.103538	0.195249	0	0	0	0
CBM50	0	0	2.13181	6.02886	2.61039	6.37294	0	2.06262	5.80751	0	4.86573	2.902	8.0664	0	0	6.33326	0	4.10777	2.87433	0	5.66331	6.34913	12.7251	3.54094	0	1.02845	0	4.81319	0	3.64424	0	1.24011	5.60519	0	5.07375	4.14956	0	0	0	5.71169	0	1.92153	0	4.23778	3.65499	5.90669	6.41345	0	0
CBM51	0	0	0	0	0	0	0	0	0	0	0	0	0	0	0	0	0	0	0	0	0	0	0	0	0	0	0	0	0	0.386517	0	0	0	0	0	0	0	0	0	0	0	0	0	0.315871	0.392775	0	0	0	0
CBM54	0	0	0	0	0	0	0	0	0	0	0	0	0	0	0	0	0	0	0	0	0	0	0	0	0	0	0	0	0	0.437848	0	0	0	0	0	0	0	0	0	0	0	0	0	0.359458	0.411272	0	0.878628	0	0
CBM6	0	0	0	0.0864407	0	0.339188	0	0	0	0	0.206816	0	0	0	0	0	0	0	0	0	0	0	0	0	0	0	0	0	0	0	0	0	0	0	0	0	0	0	0	0	0	0	0	0	0	0	0	0	0
CBM61	0	0	0	0	0	0	0	0	0	0	0	0	0	0	0	0	0	0	0	0	0	0	0	0	0	0	0	0.163046	0	0.178404	0	0	0	0	0	0	0	0	0	0	0	0	0	0.190975	0.221667	0	0.234551	0	0
CBM62	0	0	0	0	0	0	0	0	0	0	0	0	0	0	0	0	0	0	0	0	0	0	0	0	0	0	0	0	0	0	0	0	0.319423	0	0	0	0	0	0	0	0	0	0	0	0	0	0	0	0
CBM63	0	0	0	0	0	0	0	0	0	0	0	0	0	0	0	0	0	0	0	0	0	0	0	0	0	0	0	0	0	0	0	0	0	0	0	0	0	0	0	0	0	0	0	0.0548387	0	0	0	0	0
CBM66	0	0	0	0.0425852	0	0.159446	0	0	0	0	0.162824	0	0	0	0	0	0	0.296327	0	0	0	0	0	0	0	0	0	0.604085	0	0	0	0	0	0	0.16254	0.157817	0	0	0	0	0	0	0	0	0	0	0.527345	0	0
CBM74	0	0	0	0	0	0	0	0	0	0	0	0	0	0	0	0	0	0	0	0	0	0	0	0	0	0	0	0.0247432	0	0	0	0	0	0	0	0	0	0	0	0	0	0	0	0	0	0	0	0	0
CBM9	0	0	0	0.137606	0	0	0	0	0	0	0.162824	0	0	0	0	0.154796	0	0.296327	0	0	0	0	0	0.0756539	0	0	0	0	0	0.499277	0	0	0	0	0.201954	0.157817	0	0	0	0	0	0	0	0.120542	0.398102	0	0.463645	0	0
CBM91	0	0	0	0	0	0	0	0	0	0	0	0	0	0	0	0	0	0	0	0	0	0	0	0	0	0	0	0.0847077	0	0.0903801	0	0	0	0	0	0	0	0	0	0	0	0	0	0.112845	0.0915253	0	0	0	0
CBM92	0	0	0	0	0	0	0	0	0	0	0	0	0	0	0	0	0	0	0	0	0	0	0	0	0	0	0	0	0	0	0	0	0	0	0	0	0	0	0	0	0	0	0	0	0	0	0.262388	0	0
CE0	0	0	0	0.317503	0	0.125648	0	0	0	0	0.229282	0	0	0	0	0.0439543	0	0	0	0	0	0	0	0	0	0	0	0.528093	0	0	0	0	0	0	0	0	0	0	0	0	0	0	0	0	0	0	0	0	0
CE11	0	0	0	0.410918	0	0.156724	0	0	0.630826	0	0.277008	0	0	0	0	0.231003	0	0	0	0	0	0.574377	0	0.28601	0	0	0	0.526164	0	0.490786	0	0	0.482403	0	0.584197	0	0	0	0	0.572452	0	0	0	0.459091	0.620105	0	0	0	0
CE12	0	0	0	0.318757	1.06171	0.347739	0	0	0.546879	0	0.250103	0.764011	0	0	0	0.429307	0	0.408002	1.3739	0	0	0.432964	1.2243	0	0	0	0	0.171492	0	0	0	0	0.431609	0	0.453935	0	0	0	0	0	0	0	0	0.148097	0.120639	0	0	0	0
CE14	0	0	0	0.541337	0	0.191802	0	0	0	0	0	0	0	0	0	0.428555	0	0	0	0	0	0	0	0.290225	0	0.57464	0	0.457318	0	0.401906	0	0	0	0	0.460517	0	0	0	0	0	0	0	0	0.191057	0.384897	0	1.33531	0	0
CE15	0	0	0	0	0	0.209951	0	0	0	0	0	0	0	0	0	0	0	0	0	0	0	0	0	0	0	0	0	0	0	0	0	0	0	0	0	0	0	0	0	0	0	0	0	0	0	0	0	0	0
CE20	0	0	0	0	0	0	0	0	0	0	0	0	0	0	0	0	0	0	0	0	0	0	0	0	0	0	0	0.173929	0	0.323057	0	0	0	0	0	0	0	0	0	0	0	0	0	0.433454	0.340428	0	0	0	0
CE3	0	0	0	0.121304	0	0	0	0	0	0	0	0	0	0	0	0	0	0	0	0	0	0	0	0	0	0	0	0	0	0	0	0	0	0	0	0	0	0	0	0	0	0	0	0	0	0	0	0	0
CE4	0	0	0	1.35799	0	0.634371	0	0	1.90006	0	1.83502	0.592945	0	0	0	0.930304	0	0	0	0	0	2.01251	0	0.713563	0	0	0	0.953592	0	0.977859	0	0	1.59442	0	1.65968	1.70231	0	0	0	0	0	0.807472	0	0.978681	1.01069	0	1.62828	0	0
CE5	0	0	0	0.157644	0	0.197777	0	0	0	0	0.267034	0	0	0	0	0.161131	0	0.431757	0	0	0	0	0	0	0	0	0	0	0	0	0	0	0	0	0.183648	0.468655	0	0	0	0	0	0	0	0	0	0	0	0	0
CE6	0	0	0	0.0803307	0	0	0	0	0	0	0	0	0	0	0	0.0439543	0	0	0.583135	0	0	0	0	0	0	0	0	0	0	0	0	0	0	0	0	0	0	0	0	0	0	0	0	0	0	0	0	0	0
CE7	0	0	0	0	0	0	0	0	0	0	0	0	0	0	0	0	1.2483	0	0	0	0	0	0	0	0	1.06956	0	0.298306	0	0	0	0	0	0	0	0	1.03264	0	0	0	0	0	0	0	0	0	0	0	0
CE8	0	0	0	0.649421	0	0.421519	0	0	0	0	0.479506	0	0	0	0	0.566494	0	0.439412	0	0	0	0	0	0.287363	0	0	0	0.531129	0	0.532414	0	0	0	0	1.02743	0.44641	0	0	0	0	0	0	0	0.470718	0.501735	0	0.990715	0	0
CE9	0	0	0	1.5507	0	1.48713	0	0	0.470343	0	0.571894	0	0	0	0	1.28679	0	0.653278	0	0	0.524643	0.761614	0	1.50085	0	0	0	1.42646	0	0.777298	0	0	1.30633	0	1.68987	0.774992	0	0	0	0.587365	0	0	0	0.643928	0.788928	0.603922	0.502372	0	0
GH0	0	1.106	0	1.86112	2.51495	1.07288	0	1.28928	4.4038	0	3.01624	1.12952	1.403	0	0	1.68493	1.08507	2.35018	2.33398	0	0	4.6561	1.89886	1.23245	0	2.08992	0	1.41569	0	0.757682	0	1.21133	4.60058	0	1.25666	1.70731	0.995664	0	0	0.570056	0	0.942988	0	0.714857	0.777191	0	0	0	0
GH1	0	0	0	3.29034	1.04854	4.96662	0	1.77731	2.821	0	2.0509	2.12226	0	0	0	2.58087	0	2.02645	2.02576	0	1.2367	2.85125	1.22565	5.0548	0	0.523605	0	4.54628	0	3.08532	0	0	2.73071	0	2.49763	1.52242	0	0	0	2.45808	0	1.86839	0	4.06877	3.27651	2.08775	1.23314	0	0
GH10	0	0	0	0.250531	0	0	0	0	0	0	0.103031	0	0	0	0	0.223931	0	0	0	0	0	0	0	0.0756539	0	0.254237	0	0	0	0	0	0	0	0	0.175463	0	0	0	0	0	0	0	0	0	0	0	0	0	0
GH100	0	0	0	0	0	0.167107	0	0	0	0	0	0	0	0	0	0	0	0	0	0	0	0	0	0	0	0	0	0.112354	0	0	0	0	0	0	0.212288	0	0	0	0	0	0	0	0	0	0	0	0	0	0
GH101	0	0	0	0	0	0.222215	0	0	0	0	0	0	0	0	0	0	0	0	0	0	0	0	0	0	0	0	0	0.0551006	0	0.174828	0	0	0	0	0	0	0	0	0	0	0	0	0	0.210299	0.16211	0	0	0	0
GH102	0	0	0	0.132828	0	0	0	0	0	0	0	0	0	0	0	0	0	0	0	0	0	0	0	0	0	0	0	0	0	0	0	0	0	0	0	0	0	0	0	0	0	0	0	0	0	0	0	0	0
GH103	0	0	0	0.494207	0	0.578147	0	0	0	0	0	0	0	0	0	0.121751	0	0	0	0	0.50784	0	0	0.605173	0	0	0	0.436418	0	0.331688	0	0	0	0	0	0	0	0	0	0	0	0	0	0.438191	0.33153	0	0	0	0
GH104	0	0	0	0.110258	0	0	0	0	0	0	0	0	0	0	0	0.149975	0	0	0	0	0	0	0	0	0	0	0	0	0	0	0	0	0	0	0.213028	0	0	0	0	0	0	0	0	0	0	0	0	0	0
GH105	0	0	0	0.0383671	0	0.192233	0	0	0	0	0.312968	0	0	0	0	0	0	0.521495	0	0	0	0	0	0.881998	0	0	0	0.280114	0	0	0	0	0	0	0.212188	0.574575	0	0	0	0	0	0	0	0	0	0	0	0	0
GH106	0	0	0	0	1.14	0	0	0.815462	0	0	0	0.787664	0	0	0	0	0	0	0.681701	0	0	0	0	0	0	0	0	0	0	0	0	0	0	0	0	0	0	0	0	0	0	0	0	0	0	0	0	0	0
GH108	0	0	0	0	0	0	0	0	0	0	0	0	0	0	0	0	0	0	0	0	0	0	0	0	0	0	0	0	5.5545	0	0	0	0	0	0	0	2.77402	0	0	0	0	0	0	0	0	0	0	0	0
GH109	0	0	0	0.178372	0	0.175676	0	0	0	0	0	0	0	0	0	0.378183	0	0	0	0	0	0	0	0	0	0	0	0	0	0.143185	0	0	0	0	0.435121	0	0	0	0	0	0	0	0	0.195399	0.169477	0	0	0	0
GH110	0	0	0	0	0	0	0	0	0	0	0	0	0	0	0	0	0	0	0	0	0	0	0	0	0	0	0	0	0	0.0734543	0	0	0	0	0	0	0	0	0	0	0	0	0	0.0897416	0.0791072	0	0	0	0
GH112	0	0	0	0	0	0.213553	0	0	0	0	0	0	0	0	0	0	0	0	0	0	0	0	0	0	0	0	0	0	0	0	0	0	0	0	0	0	0	0	0	0	0	0	0	0	0	0	0	0	0
GH113	0	0	0	0	0	0	0	0	0	0	0	0	0	0	0	0	0	0	0	0	0	0	0	0	0	0	0	0	0	0	0	0	0	0	0.19138	0	0	0	0	0	0	0	0	0	0	0	0	0	0
GH114	0	0	0	0	0	0	0	0	0	0	0	0	0	0	0	0	0	0	0	0	0	0	0	0	0	0	0	0	0	0.168736	0	0	0	0	0	0	0	0	0	0	0	0	0	0.265623	0.173485	0.286674	0	0	0
GH115	0	0	0	0.105517	0	0	0	0	0	0	0	0	0	0	0	0.205743	0	0	0	0	0	0	0	0	0	0	0	0.164759	0	0	0	0	0	0	0.239628	0	0	0	0	0	0	0	0	0	0	0	0	0	0
GH117	0	0	0	0	0	0	0	0	0	0	0.725358	0.698797	0	0	0	0	0	1.59634	0.730173	0	0	0	1.17368	0	0	0	0	0	0	0.195105	0	0	0	0	0	1.28766	0	0	0	0	0	0	0	0.180476	0.212944	0	0	0	0
GH12	0	0	0	0.579004	0	0	0	0	1.03454	0	0.598295	0	0	0	0	0.727112	0	0	0	0	0.568186	1.03794	0	0.574061	0	0.590879	0	0.564279	0	0.302342	0	0	0.928204	0	0.730607	0.390259	0	0	0	0.547183	0	0	0	0.368273	0.303766	0	0	0	0
GH123	0	0	0	0	0	0.225916	0	0	0	0	0	0	0	0	0	0	0	0	0	0	0	0	0	0	0	0	0	0	0	0.208879	0	0	0	0	0	0	0	0	0	0	0	0	0	0.0973856	0.0936285	0	0	0	0
GH125	0	0	0	0.302166	0	0.210895	0	0	0	0	0	0.60202	0	0	0	0.287902	0	0	0	0	0	0	0	0	0	0	0	0	0	0	0	0	0	0	0.165413	0	0	0	0	0	0	0	0	0	0	0	0	0	0
GH127	0	0	0	0	0	0	0	0	0	0	0	0	0	0	0	0	0	0	0	0	0	0	0	0.28032	0	0	0	0.388512	0	0	0	0	0	0	0	0	0	0	0	0	0	0	0	0	0	0	0	0	0
GH128	0	0	0	0	1.20328	0	0	0.859073	0	0	0	0.827837	0	0	0	0	0	0.561335	0.991536	0	0.517333	0	0	0	0	0	0	0.192662	0	0.169392	0	1.24727	0	0	0	0	0	0	0	0	0	1.18872	0	0.242977	0.205314	0	0	0	0
GH13	0	2.01944	1.12782	4.91899	4.99065	4.13117	0	3.8988	2.36682	0	3.60279	4.10753	1.63416	2.01651	0	3.70285	5.75445	5.79898	4.21541	0	0.418407	2.49261	3.71521	7.11351	0	4.71454	0	6.56493	3.62921	2.92004	0	4.72909	2.36082	0	3.43512	5.36138	4.75612	0	0	1.08972	0	2.29184	0	3.10712	3.0099	0.450297	5.8032	4.31376	0
GH130	0	0	0	0.229364	0	0.37689	0	0	0.425691	0	0.543421	0.66842	0	0	0	0.486366	0	0.400954	0.61809	0	0.611874	0.458046	0	0.899494	0	0	0	0.455392	0	0.518572	0	0	0.440128	0	0.380308	0.538565	0	0	0	0.554758	0	0	0	0.461347	0.469439	0.660485	1.51578	0	0
GH131	0	0	0	0	0	0	0	0	0	0	0	0	0	0	0	0	0	0	0	0	0	0	0	0	0	0	0	0	0	0.0839937	0	0	0	0	0	0	0	0	0	0	0	0	0	0.0905184	0.0718613	0	0	0	0
GH133	0	0	0	0.0908116	0	0	0	0	0	0	0.0584772	0	0	0	0	0.132888	0	0.0933658	0	0	0	0	0	0	0	0	0	0.0353762	0	0.0218366	0	0	0	0	0.138089	0.106999	0	0	0	0.08806	0	0.324471	0	0.0229732	0.023023	0	0	0	0
GH135	0	0	0	0.136427	1.44167	0	0	1.19868	0	0	0.242656	0.912173	1.22427	0	0	0.1796	0	0.546231	0.950405	0	0	0	1.3965	0	0	0	0	0	0	0	0	1.07445	0	0	0.182946	0.465355	0	0	0	0	0	0	0	0	0	0	0	0	0
GH136	0	0	0	0	0	0.218586	0	0	0	0	0	0	0	0	0	0	0	0	0	0	0	0	0	0	0	0	0	0	0	0	0	0	0	0	0	0	0	0	0	0	0	0	0	0	0	0	0	0	0
GH140	0	0	0	0.140652	0	0	0	0	0.500238	0	0.283634	0	0	0	0	0	0	0	0	0	0	0.433244	0	0	0	0	0	0.163747	0	0	0	0	0.449504	0	0	0	0	0	0	0	0	0	0	0	0	0	0	0	0
GH144	0	0	0	0	0	0.205487	0	0	0	0	0	0	0	0	0	0	0	0	0	0	0	0	0	0	0	0	0	0.213736	0	0	0	0	0	0	0	0	0	0	0	0	0	0	0	0	0	0	0	0	0
GH15	0	0	0	0.331827	1.30791	0	0	1.08841	0	0	0.696595	0.970301	1.20357	0	0	0.617687	0	1.59673	1.05124	0	0	0	1.55255	0	0	0	0	0.165651	0	0.0778082	0	1.14856	0	0	0.432242	0.916994	0.986771	0	0	0	0	0	0	0	0	0	0	0	0
GH152	0	1.10175	0	0.570403	1.24488	0	0	0.938853	0	0	0.77882	1.46223	1.42782	0	0	0.415967	1.25187	1.81734	1.44305	0	0	0.346521	1.1908	0	0	3.55877	0	0	0	0.310915	0	1.16341	0.340604	0	0.73474	1.32063	1.95446	0	0	0	0	0	0	0.251639	0.209809	0	0	1.29782	0
GH153	0	0	0	0.110907	0	0	0	0	0	0	0	0	0	0	0	0	0	0	0	0	0	0	0	0	0	0	0	0	0	0.0677941	0	0	0	0	0	0	0	0	0	0	0	0	0	0.0854013	0.0674223	0	0	0	0
GH154	0	0	0	0.156761	0	0.388781	0	0	0	0	0	0.595861	0	0	0	0.219966	0	0	0	0	0	0	0	0.58059	0	0	0	0.593973	0	0	0	0	0	0	0.229807	0	0	0	0	0	0	0	0	0	0	0	0	0	0
GH16	0	0	0	0.631577	0	0	0	0	0.877913	0	0.430524	0	0	0	0	0.919618	0	0	0	0	0	0.766938	0	0	0	0	0	1.17495	0	0.627219	0	0	1.10646	0	0.573781	0	0	0	0	0	0	0	0	0.532229	0.541733	0	0.430106	0	0
GH17	0	0	0	0.233926	0	0.19267	0	0	0	0	0	0	0	0	0	0.313226	0	0	0	0	0.567788	0	0	0	0	0	0	0	0	0.318244	0	0	0	0	0.0923766	0.201547	0	0	0	0.538017	0	0	0	0.227743	0.339085	0.600878	0.472014	0	0
GH170	0	0	0	0.232671	0	0.76413	0	0	1.05287	0	0.741587	0	0	0	0	0.420862	0	0.458589	0	0	0	0.909957	0	0.858093	0	0	0	0.364528	0	0.162101	0	0	0.949536	0	0.422495	0.454673	0	0	0	0	0	0	0	0.221372	0.201201	0	0	0	0
GH171	0	0	0	0.434991	1.11457	0.399463	0	0	0	0	0	1.42681	0	0	0	0.624435	0	0.828939	1.23824	0	0.554522	0.359736	0	0.325283	0	0.809639	0	0.0459706	0	0.497402	0	0	0.358903	0	0.654632	0	0	0	0	0.528603	0	0	0	0.555129	0.463996	0.552784	0	0	0
GH173	0	0	0	0	0	0	0	0	0	0	0	0	0	0	0	0	0	0	0	0	0	0	0	0	0	0	0	0	0	0.272377	0	0	0	0	0	0	0	0	0	0	0	0	0	0.118472	0.280012	0	0	0	0
GH174	0	0	0	0	0	0	0	0	0	0	0	0	0	0	0	0	0	0	0	0	0	0	0	0	0	0	0	0	0	0	0	0	0	0	0	0	0	0	0	0	0	0	0	0	0	0	0.525701	0	0
GH175	0	0	0	0.121094	0	0.177693	0	0	0.394732	0	0.220237	0	0	0	0	0.168697	0	0	0	0	0	0.36699	0	0	0	0	0	0	0	0	0	0	0.38126	0	0.164874	0	0	0	0	0	0	0	0	0	0.114371	0	0	0	0
GH179	0	0	0	0.0932352	0	0	0	0	0	0	0	0	0	0	0	0	0	0	0	0	0	0	0	0	0	0	0	0	0	0.29996	0	0	0	0	0	0	0	0	0	0	0	0	0	0.135641	0.280272	0.539377	0	0	0
GH18	0	0	0	0.771761	0	0.991419	0	0	0.394312	0	0	0	0	0	0	0.507536	0	0	0	0	0	0.512476	0	0.451309	0	0.252749	0	0.53794	0	0.814748	0	0	0.481716	0	0.58721	0	0	0	0	0	0	0	0	0.934389	1.0172	0	0	0	0
GH184	0	0	0	0	0	0	0	0	0.612496	0	0.255255	0	0	0	0	0	0	0	0	0	0.605368	0.473306	0	0	0	0.684891	0	0	0	0	0	0	0.504715	0	0	0	0	0	0	0.61509	0	0	0	0	0	0.681585	0	0	0
GH19	0	0	0	0	0	0	0	0	0	0	0	0	0	0	0	0	0	0	0	0	0	0	0	0	0	0	0	0	0	0.0750896	0	0	0	0	0.183509	0	0	0	0	0	0	0	0	0.104003	0.0721746	0	0	0	0
GH2	0	0	0	1.57055	0	1.11129	0	0	0.956141	0	0.700471	0	0	0	0	1.20423	0	0.400477	0	0	0	0.934279	0	0.580614	0	0	0	1.50226	0	0.800583	0	0	0.776691	0	0.919525	0.473741	0	0	0	0	0	1.03298	0	0.564147	0.884259	0	1.74221	0	0
GH20	0	0	0	0.957587	0	1.62493	0	0	0.850692	0	0.622585	0	0	0	0	1.03029	0	0.99333	0.578616	0	3.82439	0.732972	0	0.290816	0	0.55177	0	0.929087	0	1.56047	0	0	0.386236	0	1.06084	1.10936	0	0	0	3.50106	0	0	0	1.52387	1.90995	3.83912	1.49561	0	0
GH23	0	2.43472	2.21051	3.0419	2.71054	3.05648	0	1.8063	1.7018	0	2.50836	2.32209	2.69838	0	0	4.24572	0	2.9458	3.64132	0	9.60789	2.03751	2.4764	0.571423	0	1.44239	0	2.59802	0	4.05782	0	1.06291	2.38434	0	3.62518	3.16529	0	0	0	10.4256	0	2.91416	0	3.63909	3.49804	11.5343	3.74832	0	0
GH24	0	0	0	0.827602	0	0	0	0	0	0	0	0	0	0	0	0.801238	0	0	0	0	0	0	1.38115	0.567165	0	0	0	0.241263	0	0.174664	0	0	0	0	0.777275	0	0	0	0	0	0	0	0	0.201303	0.166269	0.560824	0	0	0
GH25	0	0	0	0.685955	0	2.12006	0	0	2.20291	0	1.82431	0	0	0	0	0.423	0	0.879275	0	0	3.89048	2.06574	0	1.06775	0	1.45564	0	2.71736	0	2.01111	0	0	2.24667	0	1.1628	0.939934	0.9127	0	0	4.14994	0	0.965693	0	1.37914	1.62054	2.87618	1.23777	0	0
GH27	0	0	0	0.109349	0	0.217955	0	0	0.412428	0	0.213933	0	0	0	0	0.132921	0	0	0	0	0	0.414218	0	0.343449	0	0	0	0.357502	0	0.274548	0	0	0.359336	0	0.182984	0	0	0	0	0	0	0	0	0	0.129186	0	1.01909	0	0
GH28	0	0	0	1.48392	0	1.67977	0	0	1.27082	0	0.436614	0	0	0	0	1.82196	0	0	0	0	0.509749	0.818655	0	1.5028	0	1.25463	0	1.52377	3.47532	1.17149	0	0	1.10686	0	2.75547	0	2.70347	0	0	0	0	3.21154	0	1.15751	1.27644	0.541587	1.65069	0	0
GH29	0	0	0	0	0	0.597144	0	0	0.542595	0	0.299283	0	0	0	0	0	0	0	0	0	0	0.553626	0	0	0	0	0	0	0	0.405772	0	0	0.45209	0	0	0	0	0	0	0	0	0	0	0.570786	0.428452	0	0	0	0
GH3	18.0777	27.7365	30.6462	1.97611	16.3381	6.35573	18.9466	20.6394	2.76699	18.1815	5.50495	14.1859	26.5519	26.223	16.3209	1.00093	22.4463	9.45817	13.2959	15.3167	7.24285	1.68138	18.1876	9.27802	23.8081	15.5318	23.4819	2.28698	25.9264	1.928	30.6577	22.7206	2.01164	21.7484	1.97199	10.3273	21.3981	23.2303	21.2798	6.92413	21.7452	17.2573	23.2946	1.4583	1.80608	6.61078	3.48514	28.3249	25.8075
GH30	0	0	0	0	0	0	0	0	0	0	0	0.758207	0	0	0	0	0	0	0.82333	0	0	0	0	0	0	0	0	0	0	0	0	0.940442	0	0	0	0	0	0	0	0	0	0	0	0	0	0	0	0	0
GH31	0	0	0	0.4235	1.32638	0	0	0.950302	0.41213	0	0	0.880555	0	0	0	0.130873	0	0.466139	0.939342	0	0	0.355652	1.56883	0.625082	0	0	0	0	0	0.169012	0	0	0.331192	0	0	0	0	0	0	0	0	0	0	0.256299	0.177961	0	0.508239	0	0
GH32	0	0	0	0.924291	0	0.410928	0	0	0.49834	0	0.591421	0	0	0	0	0.417063	0	0.455444	0	0	0.517362	0.806457	0	2.04683	0	1.05011	0	1.39519	0	0.169296	0	0	0.808352	0	0.567854	0.588842	0	0	0	0	0	0	0	0.114566	0.180048	0	0.424436	0	0
GH33	0	0	0	0.121367	0	0.226459	0	0	0.424184	0	0.239187	0	0	0	0	0.131512	0	0	0	0	0	0.414166	0	0.278073	0	0	0	0.33856	0	0.524983	0	0	0.417641	0	0.1766	0	0	0	0	0	0	0	0	0.830704	0.530556	0	1.38192	0	0
GH34	0	0	0	0.613597	0	0.225483	0	0	0	0	0	0	0	0	0	0.566535	0	0	0	0	0	0	0	0.350106	0	0	0	0.278665	0	0.455387	0	0	0	0	0.420324	0	0	0	0	0	0	0	0	0.586489	0.484479	0	0.427413	0	0
GH35	0	0	0	0.0899135	0	0.179626	0	0	0	0	0	0	0	0	0	0	0	0	0	0	0	0	0	0.274378	0	0.642638	0	0	0	0.174977	0	0	0	0	0	0	0	0	0	0	0	0.909703	0	0.223525	0.307645	0	0	0	0
GH36	0	0	0	0.531226	0	0.349903	0	0	0	0	0.232331	0.56506	0	0	0	0.441298	0	0	0	0	0	0	0	0.599035	0	0.583363	0	1.05574	0	0.617954	0	0	0	0	0.655201	0.510245	0	0	0	0	0	0	0	0.740171	0.68127	0	0.43269	0	0
GH37	0	0	0	0.358978	0	0	0	0	0	0	0	0	0	0	0	0.432484	0	0	0	0	0	0	0	0	0	0	0	0	0	0	0	0	0	0	0.203386	0	0	0	0	0	0	0	0	0	0	0	0.444903	0	0
GH38	0	0	0	0.738043	0	1.03653	0	0	1.55336	0	0.751953	0	0	0	0	0.398023	0	0	0	0	2.63998	1.36134	0	1.77196	0	0.549611	0	0.517246	0	1.17135	0	0	1.26937	0	0.511485	0	0	0	0	3.48144	0	0	0	0.515836	0.938434	2.5599	1.97152	0	0
GH39	0	0	0	1.00139	0.528585	0.78533	0	0	0	0	0	0.63799	0	0	0	1.40571	0	0.208106	0.63342	0	0	0	0.579168	0.609629	0	0	0	1.16534	0	0.189998	0	0	0	0	1.13932	0	0	0	0	0	0	0.934737	0	0.120096	0.197474	0	0	0	0
GH4	0	0	0	2.02939	0	2.00733	0	0	1.03874	0	1.01664	0	0	0	0	1.74078	0	0.577392	0	0	1.07481	0.875358	0	3.07606	0	0	0	0.950086	0	0.29088	0	0	0.972054	0	1.5741	0.768587	0	0	0	0.544198	0	0	0	0	0.275867	0	0.30774	0	0
GH42	0	1.05829	0	0.325447	0	0.175712	0	0	0.440232	0	0.579742	0	0	0	0	0.485044	2.34719	0.60372	0.629041	0	1.13127	0.426236	0	1.05733	0	2.11485	0	0.393052	1.51984	0.451369	0	1.02321	0.367029	0	0.493031	0.735687	2.07275	0	0	0.540144	0	0	0	0.294431	0.365306	0	1.35806	1.37386	0
GH43	0	1.3647	2.02872	1.56487	1.05986	0.5774	0	2.04136	0	0	1.56622	3.03291	1.27631	0	0	0.924022	1.75032	2.43112	2.88182	0	1.14077	0.400991	1.2713	2.43382	0	0.987612	0	2.58166	1.64259	1.08171	0	1.07946	0.337585	0	1.20114	2.08839	1.08972	0	0	0.761374	0	0.8374	0	0.765908	1.04735	0.713853	0.954085	1.64119	0
GH45	0	0	0	0	0	0	0	0	0	0	0	0	0	0	0	0	0	0	0	0	0	0	0	0	0	0	0	0	0	0.1589	0	0	0	0	0	0	0	0	0	0	0	0	0	0.117904	0.134404	0	0	0	0
GH46	0	0	0	0	0	0	0	0	0	0	0	0	0	0	0	0	0	0	0	0	0	0	0	0	0	0	0	0	0	0.189222	0	0	0	0	0	0	0	0	0	0	0	0	0	0.270007	0.216064	0	0	0	0
GH47	0	0	0	0.397647	0	0	0	0	0.392846	0	0	0	0	0	0	0.214133	0	0	0	0	0	0	0	0	0	0	0	0.507573	0	0	0	0	0.642113	0	0.2287	0	0	0	0	0	0	0	0	0	0	0	0	0	0
GH5	0	1.07499	0	2.55893	1.27544	1.14446	0	0	4.12413	0	2.6051	1.1391	1.24982	0	0	2.87053	0	1.39156	1.24411	0	0.54842	3.85636	0	1.08977	0	2.29091	0	1.93147	0	1.31335	0	0	3.62218	0	3.07949	0.788858	0	0	0	0	0	1.96915	0	1.47031	1.2709	0.559277	1.5171	0	0
GH51	0	0	0	0.0383238	0	0	0	0	0	0	0	0	0	0	0	0	0	0	0	0	0	0	0	0	0	0	0	0.957074	0	0	0	0	0	0	0.204173	0	0	0	0	0	0	0	0	0	0.119735	0	0	0	0
GH53	0	1.50712	2.5216	0.32427	0	0.166789	0	1.12106	1.25503	0	0.822709	0.628783	1.23848	0	0	0.640489	2.0961	0	0	0	0	1.90146	0	0.430096	0	1.26381	0	0.201009	2.38272	0	0	1.65025	1.81656	0	0.617729	0	1.82022	0	0	0	0	1.77851	0	0	0	0	0.73467	2.37155	0
GH55	0	0	0	0.0952542	0	0.366253	0	0	0	0	0	0	0	0	0	0.222529	0	0	0	0	0	0	0	0	0	0	0	0.232545	0	0	0	0	0	0	0.228723	0	0	0	0	0	0	0	0	0	0	0	0	0	0
GH57	0	0	0	0.0967552	0	0.207463	0	0	0	0	0	0	0	0	0	0.125752	0	0	0	0	0	0	0	0	0	0	0	0.167717	0	0.319532	0	0	0	0	0.173375	0	0	0	0	0	0	0	0	0.430198	0.349662	0	0	0	0
GH58	0	0	0	0	0	0	0	0	0	0	0	0	0	0	0	0	0	0	0	0	0	0	0	0	0	0	0	0	0	0	0	0	0	0	0	0	0	0	0	0	0	0	0	0	0	0	0	0	0
GH6	0	0	0	0.117992	0	0	0	0	0	0	0	0	0	0	0	0	0	0	0	0	0	0	0	0	0	0	0	0.121121	0	0	0	0	0	0	0.163089	0	0	0	0	0	0	0	0	0	0	0	0	0	0
GH63	0	0	0	0.257106	0	0	0	0	0	0	0.206816	0	0	0	0	0.13511	0	0	0	0	0	0	0	0	0	0	0	0	0	0	0	0	0	0	0	0.933932	0	0	0	0	0	0	0	0	0	0	0	0	0
GH65	0	0	0	0.760679	0	1.4344	0	0	0.797097	0	0.647953	0	0	0	0	0.774238	0	0.525439	0	0	0	1.18955	0	0.291028	0	0.515756	0	0.628847	0	0.59486	0	0	1.10584	0	0.731346	0.423906	0	0	0	0	0	0	0	0.798841	0.757455	0	0	0	0
GH67	0	0	0	0.0672511	0	0	0	0	0	0	0	0	0	0	0	0.125293	0	0	0	0	0	0	0	0	0	0	0	0	0	0	0	0	0	0	0	0	0	0	0	0	0	0	0	0	0	0	0	0	0
GH70	0	0	0	0	0	0	0	0	0	0	0	0	0	0	0	0	0	0	0	0	0	0	0	0	0	0	0	0.447709	0	0	0	0	0	0	0	0	0	0	0	0	0	0	0	0	0	0	0	0	0
GH71	0	0	0	0	0	0	0	0	0.426542	0	0.24222	0	0	0	0	0	0	0	0	0	0	0.386788	0	0	0	0	0	0	0	0	0	0	0.381747	0	0	0	0	0	0	0	0	0	0	0	0	0	0	0	0
GH72	0	0	0	0.322657	0	0.188749	0	0	0	0	0	0	0	0	0	0.15574	0	0	0	0	0	0	0	0.294624	0	0	0	0.246158	0	0.161321	0	0	0	0	0.170571	0	0	0	0	0	0	0	0	0.214633	0.170962	0	0.47378	0	0
GH73	0	2.82398	0	1.10959	0	2.71758	0	1.96097	0	0	0.587881	0	0	0	0	1.04854	0	0.652987	0	0	0.691113	0.364106	1.03567	1.01439	0	0	0	1.98528	0	0.610359	0	0	0.390855	0	2.17599	0.536892	0	0	0	0.760769	0	2.00886	0	0.620244	0.486557	0.769598	0.641597	0	0
GH74	0	0	0	0	0	0	0	0	0	0	0.162824	0	0	0	0	0	0	0.296327	0	0	0	0	0	0	0	0	0	0	0	0	0	0	0	0	0	0.157817	0	0	0	0	0	0	0	0	0	0	0	0	0
GH76	0	0	0	0.194252	0	0.199779	0	0	0	0	0.46082	0.638763	0	0	0	0.130037	0	0.444618	0.679769	0	0.540281	0	1.2285	0	0	0	0	0.125557	0	0.342632	0	0	0	0	0	0.440336	0	0	0	0.562016	0	0	0	0.455099	0.339676	0.629914	0.440154	0	0
GH77	0	0	0	0.0973253	0	0	0	0	0	0	0	0	0	0	0	0.131218	0	0	0	0	0	0	0	0	0	0	0	0.280914	0	0.152014	0	0	0	0	0.166208	0	0	0	0	0	0	0	0	0.246336	0.153733	0	0.511252	0	0
GH78	0	0	0	0.641654	0	0.875944	0	0	0.902322	0	0.465307	0	0	0	0	0.653186	0	0	0	0	0	0.893521	0	0	0	0.540691	0	1.1743	0	0.59537	0	0	0.880191	0	0.982223	0	0	0	0	0	0	0	0	0.704239	0.6095	0	0.523432	0	0
GH8	0	0	0	0.26051	0	0	0	0	0	0	0	0	0	0	0	0.130794	0	0	0	0	0	0	0	0	0	0	0	0	0	0.0627974	0	0	0	0	0	0.397451	0	0	0	0	0	0	0	0	0	0	0	0	0
GH84	0	0	0	0.172261	0	0.170846	0	0	0	0	0	0	0	0	0	0.144355	0	0	0	0	0	0	0	0	0	0	0	0.316175	0	0.370776	0	0	0	0	0.182078	0	0	0	0	0	0	0	0	0.567475	0.380424	0	0.534468	0	0
GH85	0	0	0	0.521166	0	0.226856	0	0	0	0	0	0	0	0	0	0.209656	0	0	0	0	0	0	0	0	0	0	0	0.0846364	0	0	0	0	0	0	0.291101	0	0	0	0	0	0	0	0	0	0	0	0	0	0
GH88	0	0	0	0	0	0	0	0	0	0	0	0	0	0	0	0	0	0	0	0	0	0	0	0	0	0	0	0	0	0	0	0	0	0	0	0	0	0	0	0	0	0	0	0	0	0	0	0	0
GH89	0	0	0	0	0	0	0	0	0	0	0	0	0	0	0	0	0	0	0	0	0	0	0	0	0	0	0	0	0	0.132821	0	0	0	0	0	0	0	0	0	0	0	0	0	0.195477	0.153314	0	0	0	0
GH9	0	0	0	0.0866501	0	0.230067	0	0	0	0	0	0	0	0	0	0	0	0	0	0	0	0	0	0	0	0	0	0.130417	0	0	0	0	0	0	0	0	0	0	0	0	0	0	0	0	0	0.286674	0	0	0
GH91	0	0	0	0	0	0	0	0	0.520099	0	0.253172	0	0	0	0	0.145637	0	0	0	0	1.45742	0.498189	0	0	0	0	0	0	0	0.299768	0	0	0.504805	0	0	0	0	0	0	1.36779	0	0	0	0.268496	0.308311	1.48781	0.440723	0	0
GH92	0	0	0	0.30601	0	0.404381	0	0	0.398647	0	0	0	0	0	0	0.442961	0	0	0	0	0	0.36495	0	0.583371	0	0	0	0.361983	0	0.173333	0	0	0.372012	0	0	0	0	0	0	0	0	0	0	0.230142	0.191223	0	0.446245	0	0
GH93	0	0	0	0.212356	0	0	0	0	0	0	0	0	0	0	0	0.137452	1.21816	0.392462	0	0	0	0	0	0	0	0.800245	0	0	0	0	0	0	0	0	0.168594	0.386941	1.04123	0	0	0	0	0	0	0	0	0	0	1.42218	0
GH94	0	0	0	0	0	0	0	0	0	0	0	0	0	0	0	0	0	0	0	0	0	0	0	0.301433	0	0	0	0.864217	0	0	0	0	0	0	0	0	0	0	0	0	0	0	0	0	0	0	0	0	0
GH95	0	0	0	0	0	0	0	0	0	0	0	0	0	0	0	0	0	0	0	0	0.266771	0	0	0.325522	0	0	0	0.11066	0	0.293716	0	0	0	0	0	0	0	0	0	0.286565	0	0	0	0.381376	0.305152	0.337485	0.621413	0	0
GH97	0	0	0	0	0	0	0	0	0	0	0	0	0	0	0	0	0	0	0	0	0	0	0	0	0	0	0	0	0	0	0	0	0	0	0	0	0	0	0	0	0	0	0	0	0	0	0.202253	0	0
GH99	0	0	0	0	0	0	0	0	0	0	0.461305	0	0	0	0	0	0	0.667631	0	0	0	0	0	0	0	0	0	0	0	0	0	0	0	0	0	0.827534	0	0	0	0	0	0	0	0	0	0	0	0	0
GT0	0	0	0	0.939983	0	1.16058	0	0	0.994497	0	0.473895	0	0	0	0	0.759764	0	0	0	0	0	0.90449	0	0.275601	0	0	0	0.714823	0	0.656886	0	0	0.910705	0	0.94609	0	0	0	0	0	0	0	0	0.836678	0.707888	0	0	0	0
GT1	0	1.57215	2.36644	1.98615	0	0.789136	0	0	0.501156	0	2.76902	1.22369	1.21887	0	0	2.22023	2.86177	2.70512	1.2753	0	1.15572	0.374034	0	1.56485	0	2.35711	0	0.827918	1.72734	1.06457	0	1.05987	0.393583	0	2.05291	4.89669	2.62923	0	0	1.19618	0	1.04545	0	0.971531	1.18237	1.18782	2.34496	1.82339	0
GT10	0	0	0	0.295061	0	0	0	0	0	0	0	0	0	0	0	0.339746	0	0	0	0	0	0	0	0	0	0	0	0.242523	0	0.313245	0	0	0	0	0.390389	0	0	0	0	0	0	0	0	0.365392	0.332127	0	0.412934	0	0
GT104	0	0	0	0	0	0	0	0	0	0	0.548146	0	0	0	0	0	1.36332	0.49952	0	0	0	0	0	0.287518	0	1.44719	0	0	1.25548	0	0	0	0	0	0	0.736356	1.4554	0	0	0	0	0	0	0	0	0	0	1.55481	0
GT105	0	0	0	0.10384	0	0	0	0	0	0	0	0	0	0	0	0.208368	0	0	0	0	0	0	0	0	0	0	0	0	0	0	0	0	0	0	0.266274	0	0	0	0	0	0	0	0	0	0	0	0	0	0
GT106	0	0	0	0.486565	0	0.390878	0	0	0	0	0.227389	0	0	0	0	0.69702	0	0	0	0	0	0	0	0.298451	0	0	0	0.410018	0	0.671476	0	0	0	0	0.346866	0	0	0	0	0	0	0	0	0.752766	0.689644	0	0.393582	0	0
GT107	0	0	0	0.160648	0	0	0	0	0	0	0	0	0	0	0	0.129341	0	0	0	0	0	0	0	0	0	0	0	0	0	0	0	0	0	0	0.180152	0	0	0	0	0	0	0	0	0	0	0	0	0	0
GT11	0	0	0	0	0	0	0	0	0	0	0	0	0	0	0	0	0	0	0	0	0	0	0	0	0	0	0	0	0	0.706922	0	0	0	0	0	0	0	0	0	0	0	0	0	1.02716	0.831127	0	0	0	0
GT111	0	0	0	0.0576911	0	0.0853369	0	0	0	0	0	0	0	0	0	0.118709	0	0	0	0	0	0	0	0.150391	0	0	0	0.0924828	0	0	0	0	0	0	0.13748	0	0	0	0	0	0	0	0	0	0	0	0.477176	0	0
GT112	0	0	0	0	0	0	0	0	0	0	0	0	0	0	0	0	0	0	0	0	0	0	0	0	0	0	0	0	0	0	0	0	0	0	0	0	0	0	0	0	0	0	0	0	0	0	0.430558	0	0
GT113	0	0	0	0	0	0	0	0	0.407041	0	0.211091	0	0	0	0	0	0	0	0	0	0	0.350851	0	0	0	0	0	0	0	0	0	0	0.384788	0	0	0	0	0	0	0	0	0	0	0	0	0	0	0	0
GT116	0	0	0	0.0915483	0	0	0	0	0.504828	0	0.445052	0	0	0	0	0.182706	1.09489	0	0	0	0	0.617774	0	0.631183	0	0.92741	0	0.202224	0	0.259902	0	0	0.525691	0	0.193797	0	1.12717	0	0	0	0	0	0	0.176066	0.251386	0	0.356662	1.29835	0
GT13	0	0	0	0.140295	0	0	0	0	0.422601	0	0.245292	0	0	0	0	0.169107	0	0	0	0	0	0.432813	0	0	0	0	0	0	0	0	0	0	0.781238	0	0	0	0	0	0	0	0	0.814486	0	0	0.123957	0	0	0	0
GT15	0	0	0	0.106892	0	0	0	0	0	0	0	0	0	0	0	0.140542	0	0	0	0	0	0	0	0	0	0	0	0	0	0.133682	0	0	0	0	0.15759	0	0	0	0	0	0	0	0	0	0.118734	0	0	0	0
GT18	0	0	0	0.101425	0	0	0	0	0	0	0	0	0	0	0	0.201727	0	0	0	0	0	0	0	0	0	0	0	0	0	0	0	0	0	0	0.233697	0	0	0	0	0	0	0	0	0	0	0	0	0	0
GT19	0	0	0	0.448033	0	0.579174	0	0	0.404265	0	0.206658	0	0	0	0	0.463191	0	0	0	0	0	0.371372	0	0	0	0	0	0.295392	0	0.459334	0	0	0.378304	0	0.487714	0	0	0	0	0	0	0	0	0.566128	0.497646	0	0.344888	0	0
GT2	81.9223	28.5251	38.2029	13.0272	22.9041	14.639	81.0534	21.5203	20.5954	81.8185	16.4809	20.6358	29.3691	69.744	83.6791	15.3066	26.7764	15.0914	18.2188	84.6833	30.1682	18.9853	17.6323	14.6814	76.1919	22.1761	76.5181	10.9972	26.7036	22.2681	69.3423	26.3531	18.0666	78.2516	13.7988	16.3169	25.3712	76.7697	78.7202	31.345	78.2548	28.145	76.7054	22.5083	22.4702	32.0088	15.6749	28.2615	74.1925
GT20	0	0	0	0.348959	0	0.353292	0	0	0.470107	0	0.243687	0	0	0	0	0.477708	0	0	0	0	0	0.45361	0	0	0	0	0	0.199541	0	0	0	0	0.397811	0	0.459389	0	0	0	0	0	0	0	0	0	0	0	0	0	0
GT21	0	0	0	0	0	0	0	0	0	0	0	0	0	0	0	0	0	0	0	0	0.577917	0	0	0	0	0	0	0	0	0	0	0	0	0	0	0	0	0	0	0.523479	0	0	0	0	0	0	0	0	0
GT22	0	0	0	0.186286	0	0.188279	0	0	0	0	0	0	0	0	0	0	0	0	0	0	0	0	0	0	0	0	0	0.328596	0	0	0	0	0	0	0	0	0	0	0	0	0	0	0	0	0	0	0	0	0
GT25	0	0	0	0.0983971	0	0	0	0	0	0	0	0	0	0	0	0.218923	0	0	0	0	0	0	0	0	0	0	0	0.0206373	0	0.127089	0	0	0	0	0.264565	0	0	0	0	0	0	0	0	0.169257	0.147326	0	0	0	0
GT26	0	0	0	0.421771	0	0	0	0	0	0	0	0	0	0	0	0.331087	0	0	0	0	0	0.363165	0	0.309429	0	0.563486	0	0.421238	0	0.42149	0	0	0.327791	0	0.36357	0	0.899568	0	0	0	0	0.923725	0	0.595849	0.330481	0	0.355997	0	0
GT27	0	0	0	0.0653892	0	0.0946322	0	0	0	0	0	0	0	0	0	0	0	0	0	0	0	0	0	0.168818	0	0	0	0.0715197	0	0	0	0	0	0	0.0882385	0	0	0	0	0	0	0	0	0	0.0592601	0	0.237237	0	0
GT28	0	0	0	0.570412	1.0657	1.13496	0	0.888709	0	0	0.254633	0.662421	0	0	0	0.332733	0	0.490774	0	0	0	0	0	0.616322	0	0	0	1.30386	0	1.34599	0	0	0	0	0.239457	0.445958	0	0	0	0	0	0	0	1.51553	1.40257	0	2.56754	0	0
GT29	0	0	0	0	0	0	0	0	0	0	0	0	0	0	0	0	0	0	0	0	0.598987	0	0	0	0	0	0	0.43536	0	0.194117	0	0	0	0	0	0	0	0	0	0	0	0	0	0.232287	0.199361	0	0	0	0
GT3	0	0	0	0.0567689	0	0	0	0	0	0	0	0	0	0	0	0	0	0	0	0	0	0	0	0	0	0	0	0	0	0	0	0	0	0	0	0	0	0	0	0	0	0	0	0	0	0	0	0	0
GT30	0	0	0	0.421012	0	0.205239	0	0	0	0	0.276179	0	0	0	0	0.409803	0	0.431796	0	0	0	0	0	0.563942	0	0.699151	0	0	0	0.43469	0	0	0	0	0.548106	0.422723	0	0	0	0	0	0	0	0.412748	0.29838	0	0	0	0
GT31	0	0	0	0.36587	0	0.183465	0	0	0	0	0	0	0	0	0	0.507098	0	0	0	0	0	0	0	0	0	0.52803	0	0	0	0.128896	0	0	0	0	0.497137	0	0	0	0	0	0	0.832	0	0	0	0	0	0	0
GT32	0	5.48148	4.16735	0.167126	3.33412	0.403353	0	4.1296	1.52907	0	1.65046	4.06101	4.08374	0	0	0.174336	6.73763	2.37448	3.75177	0	0	1.38454	4.45571	1.48851	0	3.90247	0	0.226378	6.14877	0.823064	0	5.4676	1.34543	0	0.41531	1.98496	5.80004	0	0	0	0	0.826184	0	0.79601	0.883079	0	0	6.38625	0
GT33	0	0	0	0.19985	1.07137	0.334285	0	0.980631	0.547344	0	0.633666	0.679535	0	0	0	0.451736	0	1.02147	1.52624	0	0	0.439488	1.3018	0	0	0	0	0.234071	0	0.141185	0	0	0.517713	0	0.445342	0.635054	0	0	0	0	0	0	0	0.172213	0.135704	0	0.281909	0	0
GT35	0	0	0	0.822272	0	0	0	0	0	0	0.772921	0	0	0	0	1.59079	0	0.983365	0	0	3.06899	0	0	0.308011	0	0	0	0.799332	0	0.834453	0	0	0	0	0.881742	1.21871	0	0	0	2.22436	0	0	0	0.668502	0.974857	2.46435	1.73693	0	0
GT4	0	7.48654	2.23682	8.90207	15.1461	10.1295	0	14.9163	9.96351	0	10.8336	12.4371	8.97418	0	0	9.96441	7.54754	12.7841	14.3915	0	6.03083	11.3552	14.8929	10.2326	0	6.16463	0	9.84835	7.62478	9.81085	0	12.0894	11.4364	0	9.62355	10.4261	5.40975	0	0	7.64567	0	8.71454	0	11.1113	9.66133	7.18391	7.87013	5.41053	0
GT41	0	0	0	0	0	0.163553	0	0	0	0	0	0	0	0	0	0	0	0	0	0	0	0	0	0.298709	0	0	0	0.115353	0	0	0	0	0	0	0	0	0	0	0	0	0	0	0	0	0	0	0	0	0
GT43	0	0	0	0	0	0	0	0	0	0	0.263995	0	0	0	0	0	0	0.438365	0	0	0	0	0	0	0	0	0	0	0	0	0	0	0	0	0.244762	0.438264	0	0	0	0	0	0	0	0	0	0	0	0	0
GT47	0	0	0	0.198207	0	0.362151	0	0	0	0	0	0	0	0	0	0.131852	0	0	0	0	0	0	0	0.345174	0	0	0	0.419743	0	0.176592	0	0	0	0	0	0	0	0	0	0	0	0	0	0.229554	0.192974	0	0	0	0
GT5	0	0	0	0.327911	0	0.406782	0	0	1.23181	0	0.580919	0	0	0	0	0.266494	0	0.0933658	0	0	0	0.937743	0	0.866628	0	0	0	0.0353762	0	0.195255	0	0	0.915022	0	0.138089	0.106999	0	0	0	0.08806	0	0.324471	0	0.22835	0.216142	0	1.01075	0	0
GT50	0	0	0	0.0974868	0	0.175965	0	0	0	0	0	0	0	0	0	0	0	0	0	0	0	0	0	0.283089	0	0	0	0	0	0	0	0	0	0	0	0	0	0	0	0	0	0	0	0	0	0	0	0	0
GT51	0	0	0	0.953576	0	1.72759	0	0	1.03199	0	1.18516	0	0	0	0	0.699244	0	0	0	0	0.609393	0.906596	0	1.16351	0	0	0	1.72336	0	1.58685	0	0	1.14926	0	0.398737	1.34174	0	0	0	0.55171	0	1.13628	0	1.48364	1.23225	0.625658	1.69629	0	0
GT55	0	0	0	0.100952	0	0	0	0	0	0	0	0	0	0	0	0.157805	0	0	0	0	0	0	0	0	0	0	0	0	0	0	0	0	0	0	0.164664	0	0	0	0	0	0	0	0	0	0	0	0	0	0
GT56	0	0	0	0.560715	0	0	0	0	0	0	0	0	0	0	0	0.884436	0	0	0	0	0	0	0	0	0	0	0	0	0	0	0	0	0	0	0.202343	0	0	0	0	0	0	0	0	0	0	0	0	0	0
GT58	0	0	0	0.192749	1.06866	0.40772	0	0	0	0	0.2252	0.704977	0	0	0	0.124414	0	0.832818	0.81565	0	0.515679	0	0	0.274462	0	0.512449	0	0.366792	0	0.332681	0	0	0.391752	0	0	0.468745	0	0	0	0.549981	0	0	0	0.481838	0.33604	1.10894	0.495585	0	0
GT61	0	0	0	0.080831	0	0	0	0	0	0	0	0	0	0	0	0.160605	0	0	0	0	0	0	0	0	0	0	0	0	0	0.16314	0	0	0	0	0.19454	0	0	0	0	0	0	0	0	0.326991	0.275309	0	0	0	0
GT62	0	0	0	0	0	0.169619	0	0	0	0	0	0	0	0	0	0	0	0	0	0	0	0	0	0	0	0	0	0.0261228	0	0	0	0	0	0	0	0	0	0	0	0	0	0	0	0	0	0	0	0	0
GT66	0	0	0	0.233596	0	0.190312	0	0	0	0	0.289543	0	0	0	0	0.154575	0	0.500741	0	0	0	0	0	0	0	0	0	0.284701	0	0	0	0	0	0	0.183226	0.528404	0	0	0	0	0	1.01797	0	0	0	0	0.389683	0	0
GT68	0	0	0	0.25535	0	0	0	0	1.01424	0	1.0372	0	0	0	0	0.450615	0	0.544799	0	0	3.28321	1.21605	0	0.6004	0	0	0	0.920898	0	0.759197	0	0	1.21073	0	0.191231	0.652631	0	0	0	2.32561	0	0.811629	0	0.692463	0.746814	2.47632	1.14916	0	0
GT69	0	0	0	0.330156	0	0.202696	0	0	0	0	0	0	0	0	0	0.357679	0	0	0	0	0	0	0	0	0	0	0	0	0	0	0	0	0	0	0.362984	0	0	0	0	0	0	0	0	0	0	0	0	0	0
GT7	0	1.25756	0	0.186907	1.32322	0	0	0.963896	0.439978	0	0.538665	0.913706	1.40699	0	0	0.205123	0	0.766453	0.931658	0	0	0.384583	1.37298	0	0	0	0	0.265928	0	0.444042	0	1.11966	0.427246	0	0.0808792	0.737979	0	0	0	0	0	0	0	0.484326	0.455448	0	0.505294	0	0
GT71	0	0	0	0	1.49475	0	0	1.21018	0	0	0.231172	2.38075	0	0	0	0	0	1.07563	1.75973	0	0	0	1.5048	0	0	0.593913	0	0	0	0	0	2.0877	0	0	0	0.526294	0	0	0	0	0	0	0	0	0	0	0	0	0
GT76	0	0	0	0.0891835	0	0	0	0	0	0	0	0	0	0	0	0	0	0	0	0	0	0	0	0	0	0	0	0	0	0	0	0	0	0	0	0	0	0	0	0	0	0	0	0	0	0	0	0	0
GT77	0	0	0	0.353828	1.08777	0	0	0.862486	0.397163	0	0.848393	0.712548	0	0	0	0.620477	0	1.42745	0.877959	0	1.38594	0.451781	0	0	0	0	0	0.232446	0	0.597353	0	0.952749	0.424498	0	0.564367	0.615777	0	0	0	1.36177	0	0	0	0.341256	0.449515	1.37595	0.712707	0	0
GT8	0	0	0	2.31982	0	1.16849	0	0	0	0	0.837158	0	0	0	0	1.68549	0	0	0.593505	0	1.96026	0	0	1.30973	0	0	0	0.311836	0	0.837985	0	0	0	0	2.55731	0.842658	0	0	0	1.38332	0	1.19242	0	0.600383	0.735447	1.91924	1.10899	0	0
GT80	0	0	0	0.161675	0	0	0	0	0	0	0	0	0	0	0	0.285195	0	0	0	0	0	0	0	0	0	0	0	0	0	0	0	0	0	0	0.216309	0	0	0	0	0	0	0	0	0	0	0	0	0	0
GT81	0	0	0	0.0876221	0	0	0	0	0	0	0	0	0	0	0	0	0	0	0	0	0	0	0	0	0	0	0	0.126424	0	0	0	0	0	0	0	0	0	0	0	0	0	0	0	0	0	0	0	0	0
GT83	0	0	0	0.501565	0	0.19974	0	0	0	0	0	0	0	0	0	0.189819	0	0	0	0	0	0.340208	0	0.273593	0	0	0	0.330852	0	0.182526	0	0	0	0	0.162111	0	0	0	0	0	0	0	0	0.236633	0.187252	0	0.495144	0	0
GT87	0	0	0	0.150807	0	0	0	0	0	0	0	0	0	0	0	0.144382	0	0	0	0	0	0	0	0	0	0	0	0	0	0	0	0	0	0	0	0	0	0	0	0	0	0	0	0	0	0	0	0	0
GT9	0	1.94564	2.48147	1.62433	1.28008	0.54627	0	1.23337	0.603619	0	0.953963	0.944554	1.55545	0	0	1.33649	3.74709	1.51614	1.38028	0	0	0.514319	0	0.364584	0	2.38019	0	0.328381	1.99876	0.530359	0	1.91542	0.471558	0	1.01557	1.30484	3.09632	0	0	0	0	0	0	0.549466	0.636206	0	0.38266	2.53504	0
GT90	0	2.76059	2.11254	0.0984016	2.47562	0.156244	0	1.89254	0.661448	0	0.681785	1.66796	1.44832	0	0	0.201617	2.75293	1.09548	1.50123	0	0	0.626189	1.23733	0.998483	0	0.763899	0	0.318981	3.01601	0	0	2.79078	0.615608	0	0.213579	0.672514	2.41043	0	0	0	0	0	0	0	0	0.540161	0	3.17357	0
GT92	0	0	0	0	0	0	0	0	0	0	0	0	0	0	0	0	0	0	0	0	0	0	0	0	0	0	0	0	0	0.12308	0	0	0	0	0	0	0	0	0	0	0	0	0	0.106795	0.130571	0	0	0	0
GT96	0	0	0	0	0	0.217142	0	0	0	0	0	0	0	0	0	0	0	0	0	0	0	0	0	0	0	0	0	0.216397	0	0.12501	0	0	0	0	0	0	0	0	0	0	0	0	0	0	0	0	0	0	0
PL1	0	0	0	0.131206	0	0.558087	0	0	0	0	0	0	0	0	0	0.173443	0	0	0	0	0	0	0	0.281251	0	0	0	0.717526	0	0.181695	0	0	0	0	0.221066	0	0	0	0	0	0	0.985023	0	0.121344	0.172505	0	0.789493	0	0
PL29	0	0	0	0	0	0	0	0	0	0	0	0	0	0	0	0	0	0	0	0	0	0	0	0	0	0	0	0	0	0.132538	0	0	0	0	0	0	0	0	0	0	0	0	0	0	0.13155	0	0	0	0
PL3	0	0	0	0	0	0	0	0	0	0	0	0	0	0	0	0	0	0	0	0	0	0	0	0	0	0	0	0	0	0.150761	0	0	0	0	0	0	0	0	0	0	0	0	0	0.248156	0.164536	0	0	0	0
PL33	0	0	0	0	0	0	0	0	0	0	0	0	0	0	0	0	0	0	0	0	0	0	0	0.301483	0	0	0	0	0	0	0	0	0	0	0	0	0	0	0	0	0	0	0	0	0	0	0	0	0
PL35	0	0	0	0.113336	0	0.163474	0	0	0	0	0	0	0	0	0	0.209635	0	0	0	0	0	0	0	0	0	0	0	0	0	0	0	0	0	0	0.24763	0	0	0	0	0	0	0	0	0	0	0	0	0	0
PL4	0	0	0	0.415924	0	0	0	0	0	0	0	0	0	0	0	0.335298	0	0	0	0	0	0	0	0	0	0	0	0	0	0	0	0	0	0	0.387445	0	0	0	0	0	0	0	0	0	0	0	0	0	0
PL8	0	0	0	0	0	0.561825	0	0	0	0	0	0	0	0	0	0	0	0	0	0	0	0	0	0	0	0	0	0	0	0.110279	0	0	0	0	0	0	0	0	0	0	0	0	0	0.0733498	0.0962084	0	0	0	0
PL9	0	0	0	0	0	0	0	0	0	0	0	0	0	0	0	0	0	0	0	0	0	0	0	0.321064	0	0	0	0.354994	0	0	0	0	0	0	0	0	0	0	0	0	0	0	0	0	0	0	0	0	0
[truncated: 19 more columns]

## Sheet: Table6
Suplementary Table6 : Composition of KOs in Tibetan antelope
name	XZ12	XZ5	XZ9	QH15	XZ18	QH2	XJ12	XZ6	XJ20	XJ11	XJ17	XZ3	XZ2	XJ4	XJ23	QH5	XZ10	XZ7	XZ14	XJ13	QH11	XJ24	XZ4	QH3	XJ22	QH17	XJ9	QH21	XZ19	QH12	XJ3	XZ11	XJ19	XJ2	QH23	XJ18	XZ20	XJ16	XJ10	QH7	XJ15	QH1	XJ7	QH6	QH14	QH4	QH9	XZ13	XJ14
K00003	0	0	0	0	0	0	0	0	0	0	0	0	0	0	0	0	0	0	0	0	0	0	0	0	0	0	0	0.240673	0	0	0	0	0	0	0	0	0	0	0	0	0	0	0	0	0	0	0	0	0
K00131	0	0	0	0	0	0	0	0	0	0	0	0	0	0	0	0	0	0	0	0	0	0	0	0	0	0	0	0.263392	0	0	0	0	0	0	0	0	0	0	0	0	0	0	0	0	0	0	0	0	0
K00145	0	0	0	0	0	0	0	0	0	0	0	0	0	0	0	0	0	0	0	0	0	0	0	0	0	0	0	0.210398	0	0	0	0	0	0	0	0	0	0	0	0	0	0	0	0	0	0	0	0	0
K00278	0	0	0	0	0	0	0	0	0	0	0	0	0	0	0	0	0	0	0	0	0	0	0	0	0	0	0	0.2671	0	0	0	0	0	0	0	0	0	0	0	0	0	0	0	0	0	0	0	0	0
K00287	0	0	0	0	0	0	0	0	0	0	0	0	0	0	0	0	0	0	0	0	0	0	0	0	0	0	0	0.20653	0	0	0	0	0	0	0	0	0	0	0	0	0	0	0	0	0	0	0	0	0
K00390	0	0	0	0	0	0	0	0	0	0	0	0	0	0	0	0	0	0	0	0	0	0	0	0	0	0	0	0	0	0	0	0	0	0	0	0	0	0	0	0	0	0	0	0	0	0	0	21.325	0
K00432	0	0	0	0	0	0	0	0	0	0	0	0	0	0	0	0	0	0	0	0	0	0	0	0	0	0	0	0.349133	0	0	0	0	0	0	0	0	0	0	0	0	0	0	0	0	0	0	0	0	0
K00557	0	0	0	0	0	0	0	0	0	0	0	0	0	0	0	0	0	0	0	0	0	0	0	0	0	0	0	0.240049	0	0	0	0	0	0	0	0	0	0	0	0	0	0	0	0	0	0	0	0	0
K00571	0	0	0	0	0	0	0	0	0	0	0	0	0	0	0	0	0	0	0	0	0	0	0	0	0	0	0	0.228943	0	0	0	0	0	0	0	0	0	0	0	0	0	0	0	0	0	0	0	0	0
K00606	0	0	0	0	0	0	0	0	0	0	0	0	0	0	0	0	0	0	0	0	0	0	0	0	0	0	0	0.28474	0	0	0	0	0	0	0	0	0	0	0	0	0	0	0	0	0	0	0	0	0
K00627	0	0	0	0	0	0	0	0	0	0	0	0	0	0	0	0	0	0	0	0	0	0	0	0	0	0	0	0.186925	0	0	0	0	0	0	0	0	0	0	0	0	0	0	0	0	0	0	0	0	0
K00645	0	0	0	0	0	0	0	0	0	0	0	0	0	0	0	0	0	0	0	0	0	0	0	0	0	0	0	0.241521	0	0	0	0	0	0	0	0	0	0	0	0	0	0	0	0	0	0	0	0	0
K00648	0	0	0	0	0	0	0	0	0	0	0	0	0	0	0	0	0	0	0	0	0	0	0	0	0	0	0	0.192406	0	0	0	0	0	0	0	0	0	0	0	0	0	0	0	0	0	0	0	0	0
K00663	0	0	0	0	0	0	0	0	0	0	0	0	0	0	0	0	0	0	0	0	0	0	0	0	0	0	0	0.190322	0	0	0	0	0	0	0	0	0	0	0	0	0	0	0	0	0	0	0	0	0
K00674	0	0	0	0	0	0	0	0	0	0	0	0	0	0	0	0	0	0	0	0	0	0	0	0	0	0	0	0.199312	0	0	0	0	0	0	0	0	0	0	0	0	0	0	0	0	0	0	0	0	0
K00760	0	0	0	0	0	0	0	0	0	0	0	0	0	0	0	0	0	0	0	0	0	0	0	0	0	0	0	0.277803	0	0	0	0	0	0	0	0	0	0	0	0	0	0	0	0	0	0	0	0	0
K00765	0	0	0	0	0	0	0	0	0	0	0	0	0	0	0	0	0	0	0	0	0	0	0	0	0	0	0	0.315532	0	0	0	0	0	0	0	0	0	0	0	0	0	0	0	0	0	0	0	0	0
K00784	0	0	0	0	0	0	0	0	0	0	0	0	0	0	0	0	0	0	0	0	0	0	0	0	0	0	0	0.467467	0	0	0	0	0	0	0	0	0	0	0	0	0	0	0	0	0	0	0	0	0
K00791	0	0	0	0	0	0	0	0	0	0	0	0	0	0	0	0	0	0	0	0	0	0	0	0	0	0	0	0.231474	0	0	0	0	0	0	0	0	0	0	0	0	0	0	0	0	0	0	0	0	0
K00793	0	0	0	0	0	0	0	0	0	0	0	0	0	0	0	0	0	0	0	0	0	0	0	0	0	0	0	0.209294	0	0	0	0	0	0	0	0	0	0	0	0	0	0	0	0	0	0	0	0	0
K00794	0	0	0	0	0	0	0	0	0	0	0	0	0	0	0	0	0	0	0	0	0	0	0	0	0	0	0	0.253837	0	0	0	0	0	0	0	0	0	0	0	0	0	0	0	0	0	0	0	0	0
K00806	0	0	0	0	0	0	0	0	0	0	0	0	0	0	0	0	0	0	0	0	0	0	0	0	0	0	0	0.190072	0	0	0	0	0	0	0	0	0	0	0	0	0	0	0	0	0	0	0	0	0
K00817	0	0	0	0	0	0	0	0	0	0	0	0	0	0	0	0	0	0	0	0	0	0	0	0	0	0	0	0.212179	0	0	0	0	0	0	0	0	0	0	0	0	0	0	0	0	0	0	0	0	0
K00847	0	0	0	0	0	0	0	0	0	0	0	0	0	0	0	0	0	0	0	0	0	0	0	0	0	0	0	0.219146	0	0	0	0	0	0	0	0	0	0	0	0	0	0	0	0	0	0	0	0	0
K00868	0	0	0	0	0	0	0	0	0	0	0	0	0	0	0	0	0	0	0	0	0	0	0	0	0	0	0	0.397199	0	0	0	0	0	0	0	0	0	0	0	0	0	0	0	0	0	0	0	0	0
K00876	0	0	0	0	0	0	0	0	0	0	0	0	0	0	0	0	0	0	0	0	0	0	0	0	0	0	0	0.247876	0	0	0	0	0	0	0	0	0	0	0	0	0	0	0	0	0	0	0	0	0
K00887	0	0	0	0	0	0	0	0	0	0	0	0	0	0	0	0	0	0	0	0	0	0	0	0	0	0	0	0.209674	0	0	0	0	0	0	0	0	0	0	0	0	0	0	0	0	0	0	0	0	0
K00891	0	0	0	0	0	0	0	0	0	0	0	0	0	0	0	0	0	0	0	0	0	0	0	0	0	0	0	0.270142	0	0	0	0	0	0	0	0	0	0	0	0	0	0	0	0	0	0	0	0	0
K00903	0	0	0	0	0	0	0	0	0	0	0	0	0	0	0	0	0	0	0	0	0	0	0	0	0	0	0	0.203671	0	0	0	0	0	0	0	0	0	0	0	0	0	0	0	0	0	0	0	0	0
K00917	0	0	0	0	0	0	0	0	0	0	0	0	0	0	0	0	0	0	0	0	0	0	0	0	0	0	0	0.186254	0	0	0	0	0	0	0	0	0	0	0	0	0	0	0	0	0	0	0	0	0
K00973	0	49.1836	100	29.3018	100	45.4183	0	44.3319	100	0	100	100	100	100	0	32.501	100	100	100	100	0	0	100	59.938	0	100	0	0.231053	65.7788	0	0	100	0	0	17.6694	100	100	0	0	4.9409	0	71.7823	0	0	0	5.30807	0	78.675	0
K00974	0	0	0	0	0	0	0	0	0	0	0	0	0	0	0	0	0	0	0	0	0	0	0	0	0	0	0	0.223806	0	0	0	0	0	0	0	0	0	0	0	0	0	0	0	0	0	0	0	0	0
K00986	0	0	0	0	0	0	0	0	0	0	0	0	0	0	0	0	0	0	0	0	0	0	0	24.66	0	0	0	0	0	0	0	0	0	0	0	0	0	0	0	0	0	0	0	3.02922	2.74491	0	0	0	0
K00996	0	0	0	0	0	0	0	0	0	0	0	0	0	0	0	0	0	0	0	0	0	0	0	0	0	0	0	0.306643	0	0	0	0	0	0	0	0	0	0	0	0	0	0	0	0	0	0	0	0	0
K00997	0	0	0	0	0	0	0	0	0	0	0	0	0	0	0	0	0	0	0	0	0	0	0	0	0	0	0	0.282477	0	0	0	0	0	0	0	0	0	0	0	0	0	0	0	0	0	0	0	0	0
K01048	0	0	0	0	0	0	0	0	0	0	0	0	0	0	0	0	0	0	0	0	0	0	0	0	0	0	0	0.267377	0	0	0	0	0	0	0	0	0	0	0	0	0	0	0	0	0	0	0	0	0
K01053	0	0	0	0	0	0	0	0	0	0	0	0	0	0	0	0	0	0	0	0	0	0	0	0	0	0	0	0.381932	0	0	0	0	0	0	0	0	0	0	0	0	0	0	0	0	0	0	0	0	0
K01056	0	0	0	0	0	0	0	0	0	0	0	0	0	0	0	0	0	0	0	0	0	0	0	0	0	0	0	0.355501	0	0	0	0	0	0	0	0	0	0	0	0	0	0	0	0	0	0	0	0	0
K01066	0	0	0	0	0	0	0	0	0	0	0	0	0	0	0	0	0	0	0	0	0	0	0	0	0	0	0	0.302473	0	0	0	0	0	0	0	0	0	0	0	0	0	0	0	0	0	0	0	0	0
K01069	0	0	0	0	0	0	0	0	0	0	0	0	0	0	0	0	0	0	0	0	0	0	0	0	0	0	0	0.448125	0	0	0	0	0	0	0	0	0	0	0	0	0	0	0	0	0	0	0	0	0
K01091	0	0	0	0	0	0	0	0	0	0	0	0	0	0	0	0	0	0	0	0	0	0	0	0	0	0	0	0.197427	0	0	0	0	0	0	0	0	0	0	0	0	0	0	0	0	0	0	0	0	0
K01096	0	0	0	0	0	0	0	0	0	0	0	0	0	0	0	0	0	0	0	0	0	0	0	0	0	0	0	0.206919	0	0	0	0	0	0	0	0	0	0	0	0	0	0	0	0	0	0	0	0	0
K01153	0	0	0	0	0	0	0	0	0	0	0	0	0	0	0	0	0	0	0	0	0	0	0	0	0	0	0	0.548893	0	0	0	0	0	0	0	0	0	0	0	0	0	0	0	0	0	0	0	0	0
K01155	0	0	0	0	0	0	0	0	0	0	0	0	0	0	0	0	0	0	0	0	0	0	0	0	0	0	0	0.211668	0	0	0	0	0	0	0	0	0	0	0	0	0	0	0	0	0	0	0	0	0
K01181	0	0	0	0	0	0	0	0	0	0	0	0	0	0	0	0	0	0	0	0	0	0	0	0	0	0	0	0.379041	0	0	0	0	0	0	0	0	0	0	0	0	0	0	0	0	0	0	0	0	0
K01216	0	0	0	0	0	0	0	0	0	0	0	0	0	0	0	0	0	0	0	0	0	0	0	0	0	0	0	0.631287	0	0	0	0	0	0	0	0	0	0	0	0	0	0	0	0	0	0	0	0	0
K01243	0	0	0	0	0	0	0	0	0	0	0	0	0	0	0	0	0	0	0	0	0	0	0	0	0	0	0	0.308672	0	0	0	0	0	0	0	0	0	0	0	0	0	0	0	0	0	0	0	0	0
K01246	0	0	0	0	0	0	0	0	0	0	0	0	0	0	0	0	0	0	0	0	0	0	0	0	0	0	0	0.232671	0	0	0	0	0	0	0	0	0	0	0	0	0	0	0	0	0	0	0	0	0
K01262	0	0	0	0	0	0	0	0	0	0	0	0	0	0	0	0	0	0	0	0	0	0	0	0	0	0	0	0.270994	0	0	0	0	0	0	0	0	0	0	0	0	0	0	0	0	0	0	0	0	0
K01447	0	0	0	0	0	0	0	0	0	0	0	0	0	0	0	0	0	0	0	0	0	0	0	0	0	0	0	0.199597	0	0	0	0	0	0	0	0	0	0	0	0	0	0	0	0	0	0	0	0	0
K01462	0	0	0	0	0	0	0	0	0	0	0	0	0	0	0	0	0	0	0	0	0	0	0	0	0	0	0	0.633881	0	0	0	0	0	0	0	0	0	0	0	0	0	0	0	0	0	0	0	0	0
K01482	0	0	0	0	0	0	0	0	0	0	0	0	0	0	0	0	0	0	0	0	0	0	0	0	0	0	0	0.261524	0	0	0	0	0	0	0	0	0	0	0	0	0	0	0	0	0	0	0	0	0
K01489	0	0	0	0	0	0	0	0	0	0	0	0	0	0	0	0	0	0	0	0	0	0	0	0	0	0	0	0.232542	0	0	0	0	0	0	0	0	0	0	0	0	0	0	0	0	0	0	0	0	0
K01512	0	0	0	0	0	0	0	0	0	0	0	0	0	0	0	0	0	0	0	0	0	0	0	0	0	0	0	0.248411	0	0	0	0	0	0	0	0	0	0	0	0	0	0	0	0	0	0	0	0	0
K01515	0	0	0	0	0	0	0	0	0	0	0	0	0	0	0	0	0	0	0	0	0	0	0	0	0	0	0	0.186929	0	0	0	0	0	0	0	0	0	0	0	0	0	0	0	0	0	0	0	0	0
K01520	0	0	0	0	0	0	0	0	0	0	0	0	0	0	0	0	0	0	0	0	0	0	0	0	0	0	0	0	0	2.78528	0	0	0	0	0	0	0	0	0	0	0	0	0	0	3.51909	0	0	0	0
K01523	0	0	0	0	0	0	0	0	0	0	0	0	0	0	0	0	0	0	0	0	0	0	0	0	0	0	0	0.255939	0	0	0	0	0	0	0	0	0	0	0	0	0	0	0	0	0	0	0	0	0
K01579	0	0	0	0	0	0	0	0	0	0	0	0	0	0	0	0	0	0	0	0	0	0	0	0	0	0	0	0.25886	0	0	0	0	0	0	0	0	0	0	0	0	0	0	0	0	0	0	0	0	0
K01586	0	0	0	0	0	0	0	0	0	0	0	0	0	0	0	0	0	0	0	0	0	0	0	0	0	0	0	0.234829	0	0	0	0	0	0	0	0	0	0	0	0	0	0	0	0	0	0	0	0	0
K01607	0	0	0	0	0	0	0	0	0	0	0	0	0	0	0	0	0	0	0	0	0	0	0	0	0	0	0	0.44359	0	0	0	0	0	0	0	0	0	0	0	0	0	0	0	0	0	0	0	0	0
K01621	0	0	0	0	0	0	0	0	0	0	0	0	0	0	0	0	0	0	0	0	0	0	0	0	0	0	0	0.388096	0	0	0	0	0	0	0	0	0	0	0	0	0	0	0	0	0	0	0	0	0
K01626	0	0	0	0	0	0	0	0	0	0	0	0	0	0	0	0	0	0	0	0	0	0	0	0	0	0	0	0.207095	0	0	0	0	0	0	0	0	0	0	0	0	0	0	0	0	0	0	0	0	0
K01633	0	0	0	0	0	0	0	0	0	0	0	0	0	0	0	0	0	0	0	0	0	0	0	0	0	0	0	0.197646	0	0	0	0	0	0	0	0	0	0	0	0	0	0	0	0	0	0	0	0	0
K01658	0	0	0	0	0	0	0	0	0	0	0	0	0	0	0	0	0	0	0	0	0	0	0	0	0	0	0	0.223927	0	0	0	0	0	0	0	0	0	0	0	0	0	0	0	0	0	0	0	0	0
K01693	0	0	0	0	0	0	0	0	0	0	0	0	0	0	0	0	0	0	0	0	0	0	0	0	0	0	0	0.230345	0	0	0	0	0	0	0	0	0	0	0	0	0	0	0	0	0	0	0	0	0
K01695	0	0	0	0	0	0	0	0	0	0	0	0	0	0	0	0	0	0	0	0	0	0	0	0	0	0	0	0.230501	0	0	0	0	0	0	0	0	0	0	0	0	0	0	0	0	0	0	0	0	0
K01710	0	0	0	0	0	0	0	0	0	0	0	0	0	0	0	0	0	0	0	0	0	0	0	0	0	0	0	0.185774	0	0	0	0	0	0	0	0	0	0	0	0	0	0	0	0	0	0	0	0	0
K01737	0	0	0	0	0	0	0	0	0	0	0	0	0	0	0	0	0	0	0	0	0	0	0	0	0	0	0	0.251897	0	0	0	0	0	0	0	0	0	0	0	0	0	0	0	0	0	0	0	0	0
K01739	0	0	0	0	0	0	0	0	0	0	0	0	0	0	0	0	0	0	0	0	0	0	0	0	0	0	0	0.212121	0	0	0	0	0	0	0	0	0	0	0	0	0	0	0	0	0	0	0	0	0
K01752	0	0	0	0	0	0	0	0	0	0	0	0	0	0	0	0	0	0	0	0	0	0	0	0	0	0	0	0.462399	0	0	0	0	0	0	0	0	0	0	0	0	0	0	0	0	0	0	0	0	0
K01785	0	0	0	0	0	0	0	0	0	0	0	0	0	0	0	0	0	0	0	0	0	0	0	0	0	0	0	0.214404	0	0	0	0	0	0	0	0	0	0	0	0	0	0	0	0	0	0	0	0	0
K01807	0	0	0	0	0	0	0	0	0	0	0	0	0	0	0	0	0	0	0	0	0	0	0	0	0	0	0	0.214085	0	0	0	0	0	0	0	0	0	0	0	0	0	0	0	0	0	0	0	0	0
K01819	0	0	0	0	0	0	0	0	0	0	0	0	0	0	0	0	0	0	0	0	0	0	0	0	0	0	0	0.191318	0	0	0	0	0	0	0	0	0	0	0	0	0	0	0	0	0	0	0	0	0
K01821	0	0	0	0	0	0	0	0	0	0	0	0	0	0	0	0	0	0	0	0	0	0	0	0	0	0	0	0.184669	0	0	0	0	0	0	0	0	0	0	0	0	0	0	0	0	0	0	0	0	0
K01838	0	0	0	0	0	0	0	0	0	0	0	0	0	0	0	0	0	0	0	0	0	0	0	0	0	0	0	0.185922	0	0	0	0	0	0	0	0	0	0	0	0	0	0	0	0	0	0	0	0	0
K01839	0	0	0	0	0	0	0	0	0	0	0	0	0	0	0	0	0	0	0	0	0	0	0	0	0	0	0	0.185805	0	0	0	0	0	0	0	0	0	0	0	0	0	0	0	0	0	0	0	0	0
K01867	0	0	0	0	0	0	0	0	0	0	0	0	0	0	0	0	0	0	0	0	0	0	0	0	0	0	0	0.389755	0	0	0	0	0	0	0	0	0	0	0	0	0	0	0	0	0	0	0	0	0
K01874	0	0	0	0	0	0	0	0	0	0	0	0	0	0	0	0	0	0	0	0	0	0	0	0	0	0	0	0.234424	0	0	0	0	0	0	0	0	0	0	0	0	0	0	0	0	0	0	0	0	0
K01878	0	0	0	0	0	0	0	0	0	0	0	0	0	0	0	0	0	0	0	0	0	0	0	0	0	0	0	0.204131	0	0	0	0	0	0	0	0	0	0	0	0	0	0	0	0	0	0	0	0	0
K01892	0	0	0	0	0	0	0	0	0	0	0	0	0	0	0	0	0	0	0	0	0	0	0	0	0	0	0	0.191724	0	0	0	0	0	0	0	0	0	0	0	0	0	0	0	0	0	0	0	0	0
K01923	0	0	0	0	0	0	0	0	0	0	0	0	0	0	0	0	0	0	0	0	0	0	0	0	0	0	0	0.212679	0	0	0	0	0	0	0	0	0	0	0	0	0	0	0	0	0	0	0	0	0
K01933	0	0	0	0	0	0	0	0	0	0	0	0	0	0	0	0	0	0	0	0	0	0	0	0	0	0	0	0.225563	0	0	0	0	0	0	0	0	0	0	0	0	0	0	0	0	0	0	0	0	0
K01934	0	0	0	0	0	0	0	0	0	0	0	0	0	0	0	0	0	0	0	0	0	0	0	0	0	0	0	0.285642	0	0	0	0	0	0	0	0	0	0	0	0	0	0	0	0	0	0	0	0	0
K01961	0	0	0	0	0	0	0	0	0	0	0	0	0	0	0	0	0	0	0	0	0	0	0	0	0	0	0	0.216291	0	0	0	0	0	0	0	0	0	0	0	0	0	0	0	0	0	0	0	0	0
K01972	0	0	0	0	0	0	0	0	0	0	0	0	0	0	0	0	0	0	0	0	0	0	0	0	0	0	0	0.632165	0	0	0	0	0	0	0	0	0	0	0	0	0	0	0	0	0	0	0	0	0
K01990	0	0	0	0	0	0	0	0	0	0	0	0	0	0	0	0	0	0	0	0	0	0	0	0	0	0	0	0.577849	0	0	0	0	0	0	0	0	0	0	0	0	0	0	0	0	0	0	0	0	0
K01992	0	0	0	0	0	0	0	0	0	0	0	0	0	0	0	0	0	0	0	0	0	0	0	0	0	0	0	0.464804	0	0	0	0	0	0	0	0	0	0	0	0	0	0	0	0	0	0	0	0	0
K01996	0	0	0	0	0	0	0	0	0	0	0	0	0	0	0	0	0	0	0	0	0	0	0	0	0	0	0	0.1981	0	0	0	0	0	0	0	0	0	0	0	0	0	0	0	0	0	0	0	0	0
K02003	0	0	0	0	0	0	0	0	0	0	0	0	0	0	0	0	0	0	0	0	0	0	0	0	0	0	0	0.399166	0	0	0	0	0	0	0	0	0	0	0	0	0	0	0	0	0	0	0	0	0
K02027	0	0	0	0	0	0	0	0	0	0	0	0	0	0	0	0	0	0	0	0	0	0	0	0	0	0	0	0.207148	0	0	0	0	0	0	0	0	0	0	0	0	0	0	0	0	0	0	0	0	0
K02029	0	0	0	0	0	0	0	0	0	0	0	0	0	0	0	0	0	0	0	0	0	0	0	0	0	0	0	0.184251	0	0	0	0	0	0	0	0	0	0	0	0	0	0	0	0	0	0	0	0	0
K02030	0	0	0	0	0	0	0	0	0	0	0	0	0	0	0	0	0	0	0	0	0	0	0	0	0	0	0	0.318969	0	0	0	0	0	0	0	0	0	0	0	0	0	0	0	0	0	0	0	0	0
K02036	0	0	0	0	0	0	0	0	0	0	0	0	0	0	0	0	0	0	0	0	0	0	0	0	0	0	0	0.258799	0	0	0	0	0	0	0	0	0	0	0	0	0	0	0	0	0	0	0	0	0
K02037	0	0	0	0	0	0	0	0	0	0	0	0	0	0	0	0	0	0	0	0	0	0	0	0	0	0	0	0.443163	0	0	0	0	0	0	0	0	0	0	0	0	0	0	0	0	0	0	0	0	0
K02039	0	0	0	0	0	0	0	0	0	0	0	0	0	0	0	0	0	0	0	0	0	0	0	0	0	0	0	0.24116	0	0	0	0	0	0	0	0	0	0	0	0	0	0	0	0	0	0	0	0	0
K02073	0	0	0	0	0	0	0	0	0	0	0	0	0	0	0	0	0	0	0	0	0	0	0	0	0	0	0	0.206556	0	0	0	0	0	0	0	0	0	0	0	0	0	0	0	0	0	0	0	0	0
K02078	0	0	0	0	0	0	0	0	0	0	0	0	0	0	0	0	0	0	0	0	0	0	0	0	0	0	0	0.470998	0	0	0	0	0	0	0	0	0	0	0	0	0	0	0	0	0	0	0	0	0
K02086	0	0	0	0	0	0	0	0	0	0	0	0	0	0	0	0	0	0	0	0	0	0	0	0	0	0	0	0.211868	0	0	0	0	0	0	0	0	0	0	0	0	0	0	0	0	0	0	0	0	0
K02099	0	0	0	0	0	0	0	0	0	0	0	0	0	0	0	0	0	0	0	0	0	0	0	0	0	0	0	0.468952	0	0	0	0	0	0	0	0	0	0	0	0	0	0	0	0	0	0	0	0	0
K02103	0	0	0	0	0	0	0	0	0	0	0	0	0	0	0	0	0	0	0	0	0	0	0	0	0	0	0	0.234849	0	0	0	0	0	0	0	0	0	0	0	0	0	0	0	0	0	0	0	0	0
K02114	0	0	0	0	0	0	0	0	0	0	0	0	0	0	0	0	0	0	0	0	0	0	0	0	0	0	0	0.193985	0	0	0	0	0	0	0	0	0	0	0	0	0	0	0	0	0	0	0	0	0
K02160	0	0	0	0	0	0	0	0	0	0	0	0	0	0	0	0	0	0	0	0	0	0	0	0	0	0	0	0.308916	0	0	0	0	0	0	0	0	0	0	0	0	0	0	0	0	0	0	0	0	0
K02171	0	0	0	0	0	0	0	0	0	0	0	0	0	0	0	0	0	0	0	0	0	0	0	0	0	0	0	0.276169	0	0	0	0	0	0	0	0	0	0	0	0	0	0	0	0	0	0	0	0	0
K02221	0	0	0	0	0	0	0	0	0	0	0	0	0	0	0	0	0	0	0	0	0	0	0	0	0	0	0	0.20167	0	0	0	0	0	0	0	0	0	0	0	0	0	0	0	0	0	0	0	0	0
K02237	0	0	0	0	0	0	0	0	0	0	0	0	0	0	0	0	0	0	0	0	0	0	0	0	0	0	0	0.19847	0	0	0	0	0	0	0	0	0	0	0	0	0	0	0	0	0	0	0	0	0
K02245	0	0	0	0	0	0	0	0	0	0	0	0	0	0	0	0	0	0	0	0	0	0	0	0	0	0	0	0.247282	0	0	0	0	0	0	0	0	0	0	0	0	0	0	0	0	0	0	0	0	0
K02246	0	0	0	0	0	0	0	0	0	0	0	0	0	0	0	0	0	0	0	0	0	0	0	0	0	0	0	0.188958	0	0	0	0	0	0	0	0	0	0	0	0	0	0	0	0	0	0	0	0	0
K02248	0	0	0	0	0	0	0	0	0	0	0	0	0	0	0	0	0	0	0	0	0	0	0	0	0	0	0	0.522789	0	0	0	0	0	0	0	0	0	0	0	0	0	0	0	0	0	0	0	0	0
K02313	0	0	0	0	0	0	0	0	0	0	0	0	0	0	0	0	0	0	0	0	0	0	0	0	0	0	0	0.189847	0	0	0	0	0	0	0	0	0	0	0	0	0	0	0	0	0	0	0	0	0
K02314	0	0	0	0	0	0	0	0	0	0	0	0	0	0	0	0	0	0	0	0	0	0	0	0	0	0	0	0	0	4.39488	0	0	0	0	0	0	0	0	0	0	0	0	0	3.54278	4.7667	0	0	0	0
K02342	0	0	0	0	0	0	0	0	0	0	0	0	0	0	0	0	0	0	0	0	0	0	0	0	0	0	0	0.455041	0	0	0	0	0	0	0	0	0	0	0	0	0	0	0	0	0	0	0	0	0
K02424	0	0	0	0	0	0	0	0	0	0	0	0	0	0	0	0	0	0	0	0	0	0	0	0	0	0	0	0.206402	0	0	0	0	0	0	0	0	0	0	0	0	0	0	0	0	0	0	0	0	0
K02435	0	0	0	0	0	0	0	0	0	0	0	0	0	0	0	0	0	0	0	0	0	0	0	0	0	0	0	0.249038	0	0	0	0	0	0	0	0	0	0	0	0	0	0	0	0	0	0	0	0	0
K02503	0	0	0	0	0	0	0	0	0	0	0	0	0	0	0	0	0	0	0	0	0	0	0	0	0	0	0	0.220183	0	0	0	0	0	0	0	0	0	0	0	0	0	0	0	0	0	0	0	0	0
K02518	0	0	0	0	0	0	0	0	0	0	0	0	0	0	0	0	0	0	0	0	0	0	0	0	0	0	0	0.193965	0	0	0	0	0	0	0	0	0	0	0	0	0	0	0	0	0	0	0	0	0
K02647	0	0	0	0	0	0	0	0	0	0	0	0	0	0	0	0	0	0	0	0	0	0	0	0	0	0	0	0.436415	0	0	0	0	0	0	0	0	0	0	0	0	0	0	0	0	0	0	0	0	0
K02759	0	0	0	0	0	0	0	0	0	0	0	0	0	0	0	0	0	0	0	0	0	0	0	0	0	0	0	0.614101	0	0	0	0	0	0	0	0	0	0	0	0	0	0	0	0	0	0	0	0	0
K02760	0	0	0	0	0	0	0	0	0	0	0	0	0	0	0	0	0	0	0	0	0	0	0	0	0	0	0	0.229054	0	0	0	0	0	0	0	0	0	0	0	0	0	0	0	0	0	0	0	0	0
K02786	0	0	0	0	0	0	0	0	0	0	0	0	0	0	0	0	0	0	0	0	0	0	0	0	0	0	0	0.298354	0	0	0	0	0	0	0	0	0	0	0	0	0	0	0	0	0	0	0	0	0
K02794	0	0	0	0	0	0	0	0	0	0	0	0	0	0	0	0	0	0	0	0	0	0	0	0	0	0	0	0.24759	0	0	0	0	0	0	0	0	0	0	0	0	0	0	0	0	0	0	0	0	0
K02825	0	0	0	0	0	0	0	0	0	0	0	0	0	0	0	0	0	0	0	0	0	0	0	0	0	0	0	0.192733	0	0	0	0	0	0	0	0	0	0	0	0	0	0	0	0	0	0	0	0	0
K02834	0	0	0	0	0	0	0	0	0	0	0	0	0	0	0	0	0	0	0	0	0	0	0	0	0	0	0	0.245516	0	0	0	0	0	0	0	0	0	0	0	0	0	0	0	0	0	0	0	0	0
K02838	0	0	0	0	0	0	0	0	0	0	0	0	0	0	0	0	0	0	0	0	0	0	0	0	0	0	0	0.217451	0	0	0	0	0	0	0	0	0	0	0	0	0	0	0	0	0	0	0	0	0
K02884	0	0	0	0	0	0	0	0	0	0	0	0	0	0	0	0	0	0	0	0	0	0	0	0	0	0	0	0.188644	0	0	0	0	0	0	0	0	0	0	0	0	0	0	0	0	0	0	0	0	0
K02886	0	0	0	0	0	0	0	0	0	0	0	0	0	0	0	0	0	0	0	0	0	0	0	0	0	0	0	0.400099	0	0	0	0	0	0	0	0	0	0	0	0	0	0	0	0	0	0	0	0	0
K02887	0	0	0	0	0	0	0	0	0	0	0	0	0	0	0	0	0	0	0	0	0	0	0	0	0	0	0	0.188567	0	0	0	0	0	0	0	0	0	0	0	0	0	0	0	0	0	0	0	0	0
K02888	0	0	0	0	0	0	0	0	0	0	0	0	0	0	0	0	0	0	0	0	0	0	0	0	0	0	0	0.21615	0	0	0	0	0	0	0	0	0	0	0	0	0	0	0	0	0	0	0	0	0
K02899	0	0	0	0	0	0	0	0	0	0	0	0	0	0	0	0	0	0	0	0	0	0	0	0	0	0	0	0.195641	0	0	0	0	0	0	0	0	0	0	0	0	0	0	0	0	0	0	0	0	0
K02902	0	0	0	0	0	0	0	0	0	0	0	0	0	0	0	0	0	0	0	0	0	0	0	0	0	0	0	0.221527	0	0	0	0	0	0	0	0	0	0	0	0	0	0	0	0	0	0	0	0	0
K02904	0	0	0	0	0	0	0	0	0	0	0	0	0	0	0	0	0	0	0	0	0	0	0	0	0	0	0	0.21601	0	0	0	0	0	0	0	0	0	0	0	0	0	0	0	0	0	0	0	0	0
K02907	0	0	0	0	0	0	0	0	0	0	0	0	0	0	0	0	0	0	0	0	0	0	0	0	0	0	0	0.246358	0	0	0	0	0	0	0	0	0	0	0	0	0	0	0	0	0	0	0	0	0
K02931	0	0	0	0	0	0	0	0	0	0	0	0	0	0	0	0	0	0	0	0	0	0	0	0	0	0	0	0.208111	0	0	0	0	0	0	0	0	0	0	0	0	0	0	0	0	0	0	0	0	0
K02946	0	0	0	0	0	0	0	0	0	0	0	0	0	0	0	0	0	0	0	0	0	0	0	0	0	0	0	0.257839	0	0	0	0	0	0	0	0	0	0	0	0	0	0	0	0	0	0	0	0	0
K02954	0	0	0	0	0	0	0	0	0	0	0	0	0	0	0	0	0	0	0	0	0	0	0	0	0	0	0	0.213943	0	0	0	0	0	0	0	0	0	0	0	0	0	0	0	0	0	0	0	0	0
K02961	0	0	0	0	0	0	0	0	0	0	0	0	0	0	0	0	0	0	0	0	0	0	0	0	0	0	0	0.209475	0	0	0	0	0	0	0	0	0	0	0	0	0	0	0	0	0	0	0	0	0
K02994	0	0	0	0	0	0	0	0	0	0	0	0	0	0	0	0	0	0	0	0	0	0	0	0	0	0	0	0.367777	0	0	0	0	0	0	0	0	0	0	0	0	0	0	0	0	0	0	0	0	0
K02996	0	0	0	0	0	0	0	0	0	0	0	0	0	0	0	0	0	0	0	0	0	0	0	0	0	0	0	0.231172	0	0	0	0	0	0	0	0	0	0	0	0	0	0	0	0	0	0	0	0	0
K03048	0	0	0	0	0	0	0	0	0	0	0	0	0	0	0	0	0	0	0	0	0	0	0	0	0	0	0	0.242932	0	0	0	0	0	0	0	0	0	0	0	0	0	0	0	0	0	0	0	0	0
K03060	0	0	0	0	0	0	0	0	0	0	0	0	0	0	0	0	0	0	0	0	0	0	0	0	0	0	0	0.2626	0	0	0	0	0	0	0	0	0	0	0	0	0	0	0	0	0	0	0	0	0
K03070	0	0	0	0	0	0	0	0	0	0	0	0	0	0	0	0	0	0	0	0	0	0	0	0	0	0	0	0.203084	0	0	0	0	0	0	0	0	0	0	0	0	0	0	0	0	0	0	0	0	0
K03088	0	0	0	0	0	0	0	0	0	0	0	0	0	0	0	0	0	0	0	0	0	0	0	0	0	0	0	0	0	4.59028	0	0	0	0	0	0	0	0	0	0	0	0	0	3.50722	5.3806	0	0	0	0
K03095	0	0	0	0	0	0	0	0	0	0	0	0	0	0	0	0	0	0	0	0	0	0	0	0	0	0	0	0.296516	0	0	0	0	0	0	0	0	0	0	0	0	0	0	0	0	0	0	0	0	0
K03100	0	0	0	0	0	0	0	0	0	0	0	0	0	0	0	0	0	0	0	0	0	0	0	0	0	0	0	0.251491	0	0	0	0	0	0	0	0	0	0	0	0	0	0	0	0	0	0	0	0	0
K03111	0	0	0	0	0	0	0	0	0	0	0	0	0	0	0	0	0	0	0	0	0	0	0	0	0	0	0	0.285365	0	0	0	0	0	0	0	0	0	0	0	0	0	0	0	0	0	0	0	0	0
K03281	0	0	0	0	0	0	0	0	0	0	0	0	0	0	0	0	0	0	0	0	0	0	0	0	0	0	0	0.245859	0	0	0	0	0	0	0	0	0	0	0	0	0	0	0	0	0	0	0	0	0
K03284	0	0	0	0	0	0	0	0	0	0	0	0	0	0	0	0	0	0	0	0	0	0	0	0	0	0	0	0.194642	0	0	0	0	0	0	0	0	0	0	0	0	0	0	0	0	0	0	0	0	0
K03297	0	0	0	0	0	0	0	0	0	0	0	0	0	0	0	0	0	0	0	0	0	0	0	0	0	0	0	0.267265	0	0	0	0	0	0	0	0	0	0	0	0	0	0	0	0	0	0	0	0	0
K03322	0	0	0	0	0	0	0	0	0	0	0	0	0	0	0	0	0	0	0	0	0	0	0	0	0	0	0	0.2989	0	0	0	0	0	0	0	0	0	0	0	0	0	0	0	0	0	0	0	0	0
K03327	0	0	0	0	0	0	0	0	0	0	0	0	0	0	0	0	0	0	0	0	0	0	0	0	0	0	0	0.581165	0	0	0	0	0	0	0	0	0	0	0	0	0	0	0	0	0	0	0	0	0
K03328	0	0	0	0	0	0	0	0	0	0	0	0	0	0	0	0	0	0	0	0	0	0	0	0	0	0	0	0.227983	0	0	0	0	0	0	0	0	0	0	0	0	0	0	0	0	0	0	0	0	0
K03402	0	0	0	0	0	0	0	0	0	0	0	0	0	0	0	0	0	0	0	0	0	0	0	0	0	0	0	0.240368	0	0	0	0	0	0	0	0	0	0	0	0	0	0	0	0	0	0	0	0	0
K03427	0	0	0	0	0	0	0	0	0	0	0	0	0	0	0	0	0	0	0	0	0	0	0	0	0	0	0	0.212097	0	0	0	0	0	0	0	0	0	0	0	0	0	0	0	0	0	0	0	0	0
K03439	0	0	0	0	0	0	0	0	0	0	0	0	0	0	0	0	0	0	0	0	0	0	0	0	0	0	0	0.256363	0	0	0	0	0	0	0	0	0	0	0	0	0	0	0	0	0	0	0	0	0
K03449	0	0	0	0	0	0	0	0	0	0	0	0	0	0	0	0	0	0	0	0	0	0	0	0	0	0	0	0.419333	0	0	0	0	0	0	0	0	0	0	0	0	0	0	0	0	0	0	0	0	0
K03455	0	0	0	0	0	0	0	0	0	0	0	0	0	0	0	0	0	0	0	0	0	0	0	0	0	0	0	0.483947	0	0	0	0	0	0	0	0	0	0	0	0	0	0	0	0	0	0	0	0	0
K03484	0	0	0	0	0	0	0	0	0	0	0	0	0	0	0	0	0	0	0	0	0	0	0	0	0	0	0	0.416058	0	0	0	0	0	0	0	0	0	0	0	0	0	0	0	0	0	0	0	0	0
K03490	0	0	0	0	0	0	0	0	0	0	0	0	0	0	0	0	0	0	0	0	0	0	0	0	0	0	0	0.240162	0	0	0	0	0	0	0	0	0	0	0	0	0	0	0	0	0	0	0	0	0
K03497	0	0	0	0	0	0	0	0	0	0	0	0	0	0	0	0	0	0	0	0	0	0	0	0	0	0	0	0	0	0	0	0	0	0	0	0	0	0	0	0	0	0	0	3.00212	0	0	0	0	0
K03523	0	0	0	0	0	0	0	0	0	0	0	0	0	0	0	0	0	0	0	0	0	0	0	0	0	0	0	0.269665	0	0	0	0	0	0	0	0	0	0	0	0	0	0	0	0	0	0	0	0	0
K03530	0	0	0	0	0	0	0	0	0	0	0	0	0	0	0	0	0	0	0	0	0	0	0	0	0	0	0	0.199563	0	0	0	0	0	0	0	0	0	0	0	0	0	0	0	0	0	0	0	0	0
K03548	0	0	0	0	0	0	0	0	0	0	0	0	0	0	0	0	0	0	0	0	0	0	0	0	0	0	0	0.215994	0	0	0	0	0	0	0	0	0	0	0	0	0	0	0	0	0	0	0	0	0
K03571	0	0	0	0	0	0	0	0	0	0	0	0	0	0	0	0	0	0	0	0	0	0	0	0	0	0	0	0.194827	0	0	0	0	0	0	0	0	0	0	0	0	0	0	0	0	0	0	0	0	0
K03574	0	0	0	0	0	0	0	0	0	0	0	0	0	0	0	0	0	0	0	0	0	0	0	0	0	0	0	0.806115	0	0	0	0	0	0	0	0	0	0	0	0	0	0	0	0	0	0	0	0	0
K03575	0	0	0	0	0	0	0	0	0	0	0	0	0	0	0	0	0	0	0	0	0	0	0	0	0	0	0	0.20431	0	0	0	0	0	0	0	0	0	0	0	0	0	0	0	0	0	0	0	0	0
K03584	0	0	0	0	0	0	0	0	0	0	0	0	0	0	0	0	0	0	0	0	0	0	0	0	0	0	0	0.484633	0	0	0	0	0	0	0	0	0	0	0	0	0	0	0	0	0	0	0	0	0
K03586	0	0	0	0	0	0	0	0	0	0	0	0	0	0	0	0	0	0	0	0	0	0	0	0	0	0	0	0.209518	0	0	0	0	0	0	0	0	0	0	0	0	0	0	0	0	0	0	0	0	0
K03589	0	0	0	0	0	0	0	0	0	0	0	0	0	0	0	0	0	0	0	0	0	0	0	0	0	0	0	0.217232	0	0	0	0	0	0	0	0	0	0	0	0	0	0	0	0	0	0	0	0	0
K03594	0	0	0	0	0	0	0	0	0	0	0	0	0	0	0	0	0	0	0	0	0	0	0	0	0	0	0	0.537387	0	0	0	0	0	0	0	0	0	0	0	0	0	0	0	0	0	0	0	0	0
K03601	0	0	0	0	0	0	0	0	0	0	0	0	0	0	0	0	0	0	0	0	0	0	0	0	0	0	0	0.195607	0	0	0	0	0	0	0	0	0	0	0	0	0	0	0	0	0	0	0	0	0
K03621	0	0	0	0	0	0	0	0	0	0	0	0	0	0	0	0	0	0	0	0	0	0	0	0	0	0	0	0.203041	0	0	0	0	0	0	0	0	0	0	0	0	0	0	0	0	0	0	0	0	0
K03625	0	0	0	0	0	0	0	0	0	0	0	0	0	0	0	0	0	0	0	0	0	0	0	0	0	0	0	0.286154	0	0	0	0	0	0	0	0	0	0	0	0	0	0	0	0	0	0	0	0	0
K03647	0	0	0	0	0	0	0	0	0	0	0	0	0	0	0	0	0	0	0	0	0	0	0	0	0	0	0	0.295471	0	0	0	0	0	0	0	0	0	0	0	0	0	0	0	0	0	0	0	0	0
K03652	0	0	0	0	0	0	0	0	0	0	0	0	0	0	0	0	0	0	0	0	0	0	0	0	0	0	0	0.224821	0	0	0	0	0	0	0	0	0	0	0	0	0	0	0	0	0	0	0	0	0
K03657	0	0	0	0	0	0	0	0	0	0	0	0	0	0	0	0	0	0	0	0	0	0	0	0	0	0	0	0.508206	0	0	0	0	0	0	0	0	0	0	0	0	0	0	0	0	0	0	0	0	0
K03664	0	0	0	0	0	0	0	0	0	0	0	0	0	0	0	0	0	0	0	0	0	0	0	0	0	0	0	0.228	0	0	0	0	0	0	0	0	0	0	0	0	0	0	0	0	0	0	0	0	0
K03671	0	0	0	0	0	0	0	0	0	0	0	0	0	0	0	0	0	0	0	0	0	0	0	0	0	0	0	0.608129	0	0	0	0	0	0	0	0	0	0	0	0	0	0	0	0	0	0	0	0	0
K03698	0	0	0	0	0	0	0	0	0	0	0	0	0	0	0	0	0	0	0	0	0	0	0	0	0	0	0	0.460584	0	0	0	0	0	0	0	0	0	0	0	0	0	0	0	0	0	0	0	0	0
K03700	0	0	0	0	0	0	0	0	0	0	0	0	0	0	0	0	0	0	0	0	0	0	0	0	0	0	0	0.18471	0	0	0	0	0	0	0	0	0	0	0	0	0	0	0	0	0	0	0	0	0
K03708	0	0	0	0	0	0	0	0	0	0	0	0	0	0	0	0	0	0	0	0	0	0	0	0	0	0	0	0.226723	0	0	0	0	0	0	0	0	0	0	0	0	0	0	0	0	0	0	0	0	0
K03709	0	0	0	0	0	0	0	0	0	0	0	0	0	0	0	0	0	0	0	0	0	0	0	0	0	0	0	0.214744	0	0	0	0	0	0	0	0	0	0	0	0	0	0	0	0	0	0	0	0	0
K03742	0	0	0	0	0	0	0	0	0	0	0	0	0	0	0	0	0	0	0	0	0	0	0	0	0	0	0	0.210343	0	0	0	0	0	0	0	0	0	0	0	0	0	0	0	0	0	0	0	0	0
K03744	0	0	0	0	0	0	0	0	0	0	0	0	0	0	0	0	0	0	0	0	0	0	0	0	0	0	0	0.255161	0	0	0	0	0	0	0	0	0	0	0	0	0	0	0	0	0	0	0	0	0
K03747	0	0	0	4.99242	0	0	0	0	0	0	0	0	0	0	0	0	0	0	0	0	0	0	0	0	0	0	0	0	0	0	0	0	0	0	0	0	0	0	0	0	0	0	0	0	0	0	0	0	0
K03768	0	0	0	0	0	0	0	0	0	0	0	0	0	0	0	0	0	0	0	0	0	0	0	0	0	0	0	0.195987	0	0	0	0	0	0	0	0	0	0	0	0	0	0	0	0	0	0	0	0	0
K03789	0	0	0	0	0	0	0	0	0	0	0	0	0	0	0	0	0	0	0	0	0	0	0	0	0	0	0	0.210069	0	0	0	0	0	0	0	0	0	0	0	0	0	0	0	0	0	0	0	0	0
K03790	0	0	0	0	0	0	0	0	0	0	0	0	0	0	0	0	0	0	0	0	0	0	0	0	0	0	0	0.249388	0	0	0	0	0	0	0	0	0	0	0	0	0	0	0	0	0	0	0	0	0
K03798	0	0	0	0	0	0	0	0	0	0	0	0	0	0	0	0	0	0	0	0	0	0	0	0	0	0	0	0.188831	0	0	0	0	0	0	0	0	0	0	0	0	0	0	0	0	0	0	0	0	0
K03799	0	0	0	0	0	0	0	0	0	0	0	0	0	0	0	0	0	0	0	0	0	0	0	0	0	0	0	0.214949	0	0	0	0	0	0	0	0	0	0	0	0	0	0	0	0	0	0	0	0	0
K03825	0	0	0	0	0	0	0	0	0	0	0	0	0	0	0	0	0	0	0	0	0	0	0	0	0	0	0	0.624936	0	0	0	0	0	0	0	0	0	0	0	0	0	0	0	0	0	0	0	0	0
K03892	0	0	0	0	0	0	0	0	0	0	0	0	0	0	0	0	0	0	0	0	0	0	0	0	0	0	0	0.439418	0	0	0	0	0	0	0	0	0	0	0	0	0	0	0	0	0	0	0	0	0
K03973	0	0	0	0	0	0	0	0	0	0	0	0	0	0	0	0	0	0	0	0	0	0	0	0	0	0	0	0.193805	0	0	0	0	0	0	0	0	0	0	0	0	0	0	0	0	0	0	0	0	0
K03976	0	0	0	0	0	0	0	0	0	0	0	0	0	0	0	0	0	0	0	0	0	0	0	0	0	0	0	0.186517	0	0	0	0	0	0	0	0	0	0	0	0	0	0	0	0	0	0	0	0	0
K04047	0	0	0	0	0	0	0	0	0	0	0	0	0	0	0	0	0	0	0	0	0	0	0	0	0	0	0	0.214085	0	0	0	0	0	0	0	0	0	0	0	0	0	0	0	0	0	0	0	0	0
K04088	0	0	0	0	0	0	0	0	0	0	0	0	0	0	0	0	0	0	0	0	0	0	0	0	0	0	0	0.249177	0	0	0	0	0	0	0	0	0	0	0	0	0	0	0	0	0	0	0	0	0
K04485	0	0	0	0	0	0	0	0	0	0	0	0	0	0	0	0	0	0	0	0	0	0	0	0	0	0	0	0.195754	0	0	0	0	0	0	0	0	0	0	0	0	0	0	0	0	0	0	0	0	0
K04488	0	0	0	0	0	0	0	0	0	0	0	0	0	0	0	0	0	0	0	0	0	0	0	0	0	0	0	0.226889	0	0	0	0	0	0	0	0	0	0	0	0	0	0	0	0	0	0	0	0	0
K04567	0	0	0	0	0	0	0	0	0	0	0	0	0	0	0	0	0	0	0	0	0	0	0	0	0	0	0	0.332786	0	0	0	0	0	0	0	0	0	0	0	0	0	0	0	0	0	0	0	0	0
K04751	0	0	0	0	0	0	0	0	0	0	0	0	0	0	0	0	0	0	0	0	0	0	0	0	0	0	0	0.19552	0	0	0	0	0	0	0	0	0	0	0	0	0	0	0	0	0	0	0	0	0
K04761	0	0	0	0	0	0	0	0	0	0	0	0	0	0	0	0	0	0	0	0	0	0	0	0	0	0	0	0.195411	0	0	0	0	0	0	0	0	0	0	0	0	0	0	0	0	0	0	0	0	0
K04763	0	0	0	0	0	0	0	0	0	0	0	0	0	0	0	0	0	0	0	0	0	0	0	0	0	0	0	0.228816	0	0	0	0	0	0	0	0	0	0	0	0	0	0	0	0	0	0	0	0	0
K04773	0	0	0	0	0	0	0	0	0	0	0	0	0	0	0	0	0	0	0	0	0	0	0	0	0	0	0	0	0	0	0	0	0	0	0	0	0	0	0	0	0	0	0	0	0	0	0	0	0
K05540	0	0	0	0	0	0	0	0	0	0	0	0	0	0	0	0	0	0	0	0	0	0	0	0	0	0	0	0.22827	0	0	0	0	0	0	0	0	0	0	0	0	0	0	0	0	0	0	0	0	0
K05714	0	0	0	0	0	0	0	0	0	0	0	0	0	0	0	0	0	0	0	0	0	0	0	0	0	0	0	0.412554	0	0	0	0	0	0	0	0	0	0	0	0	0	0	0	0	0	0	0	0	0
K05808	0	0	0	0	0	0	0	0	0	0	0	0	0	0	0	0	0	0	0	0	0	0	0	0	0	0	0	0.418179	0	0	0	0	0	0	0	0	0	0	0	0	0	0	0	0	0	0	0	0	0
K05833	0	0	0	0	0	0	0	0	0	0	0	0	0	0	0	0	0	0	0	0	0	0	0	0	0	0	0	0.199201	0	0	0	0	0	0	0	0	0	0	0	0	0	0	0	0	0	0	0	0	0
K05881	0	0	0	0	0	0	0	0	0	0	0	0	0	0	0	0	0	0	0	0	0	0	0	0	0	0	0	0.216688	0	0	0	0	0	0	0	0	0	0	0	0	0	0	0	0	0	0	0	0	0
K05985	0	0	0	0	0	0	0	0	0	0	0	0	0	0	0	0	0	0	0	0	0	0	0	0	0	0	0	0.21597	0	0	0	0	0	0	0	0	0	0	0	0	0	0	0	0	0	0	0	0	0
K06024	0	0	0	0	0	0	0	0	0	0	0	0	0	0	0	0	0	0	0	0	0	0	0	0	0	0	0	0.198991	0	0	0	0	0	0	0	0	0	0	0	0	0	0	0	0	0	0	0	0	0
K06149	0	0	0	0	0	0	0	0	0	0	0	0	0	0	0	0	0	0	0	0	0	0	0	0	0	0	0	0.331564	0	0	0	0	0	0	0	0	0	0	0	0	0	0	0	0	0	0	0	0	0
K06180	0	0	0	0	0	0	0	0	0	0	0	0	0	0	0	0	0	0	0	0	0	0	0	0	0	0	0	0.184439	0	0	0	0	0	0	0	0	0	0	0	0	0	0	0	0	0	0	0	0	0
K06183	0	0	0	0	0	0	0	0	0	0	0	0	0	0	0	0	0	0	0	0	0	0	0	0	0	0	0	0.20693	0	0	0	0	0	0	0	0	0	0	0	0	0	0	0	0	0	0	0	0	0
K06187	0	0	0	0	0	0	0	0	0	0	0	0	0	0	0	0	0	0	0	0	0	0	0	0	0	0	0	0.186564	0	0	0	0	0	0	0	0	0	0	0	0	0	0	0	0	0	0	0	0	0
K06381	0	0	0	0	0	0	0	0	0	0	0	0	0	0	0	0	0	0	0	0	0	0	0	0	0	0	0	0.583466	0	0	0	0	0	0	0	0	0	0	0	0	0	0	0	0	0	0	0	0	0
K06881	0	0	0	0	0	0	0	0	0	0	0	0	0	0	0	0	0	0	0	0	0	0	0	0	0	0	0	0.187579	0	0	0	0	0	0	0	0	0	0	0	0	0	0	0	0	0	0	0	0	0
K06889	0	0	0	0	0	0	0	0	0	0	0	0	0	0	0	0	0	0	0	0	0	0	0	0	0	0	0	0.192548	0	0	0	0	0	0	0	0	0	0	0	0	0	0	0	0	0	0	0	0	0
K06925	0	0	0	0	0	0	0	0	0	0	0	0	0	0	0	0	0	0	0	0	0	0	0	0	0	0	0	0.186308	0	0	0	0	0	0	0	0	0	0	0	0	0	0	0	0	0	0	0	0	0
K06929	0	0	0	0	0	0	0	0	0	0	0	0	0	0	0	0	0	0	0	0	0	0	0	0	0	0	0	0.205096	0	0	0	0	0	0	0	0	0	0	0	0	0	0	0	0	0	0	0	0	0
K06940	0	0	0	0	0	0	0	0	0	0	0	0	0	0	0	0	0	0	0	0	0	0	0	0	0	0	0	0.258968	0	0	0	0	0	0	0	0	0	0	0	0	0	0	0	0	0	0	0	0	0
K06942	0	0	0	0	0	0	0	0	0	0	0	0	0	0	0	0	0	0	0	0	0	0	0	0	0	0	0	0.257444	0	0	0	0	0	0	0	0	0	0	0	0	0	0	0	0	0	0	0	0	0
K06950	0	0	0	0	0	0	0	0	0	0	0	0	0	0	0	0	0	0	0	0	0	0	0	0	0	0	0	0.222602	0	0	0	0	0	0	0	0	0	0	0	0	0	0	0	0	0	0	0	0	0
K06958	0	0	0	0	0	0	0	0	0	0	0	0	0	0	0	0	0	0	0	0	0	0	0	0	0	0	0	0.218073	0	0	0	0	0	0	0	0	0	0	0	0	0	0	0	0	0	0	0	0	0
K07052	0	0	0	0	0	0	0	0	0	0	0	0	0	0	0	0	0	0	0	0	0	0	0	0	0	0	0	0.204843	0	0	0	0	0	0	0	0	0	0	0	0	0	0	0	0	0	0	0	0	0
K07089	0	0	0	0	0	0	0	0	0	0	0	0	0	0	0	0	0	0	0	0	0	0	0	0	0	0	0	0.2102	0	0	0	0	0	0	0	0	0	0	0	0	0	0	0	0	0	0	0	0	0
K07095	0	0	0	0	0	0	0	0	0	0	0	0	0	0	0	0	0	0	0	0	0	0	0	0	0	0	0	0.197794	0	0	0	0	0	0	0	0	0	0	0	0	0	0	0	0	0	0	0	0	0
K07104	0	0	0	0	0	0	0	0	0	0	0	0	0	0	0	0	0	0	0	0	0	0	0	0	0	0	0	0.434787	0	0	0	0	0	0	0	0	0	0	0	0	0	0	0	0	0	0	0	0	0
K07118	0	0	0	0	0	0	0	0	0	0	0	0	0	0	0	0	0	0	0	0	0	0	0	0	0	0	0	0.300593	0	0	0	0	0	0	0	0	0	0	0	0	0	0	0	0	0	0	0	0	0
K07166	0	0	0	0	0	0	0	0	0	0	0	0	0	0	0	0	0	0	0	0	0	0	0	0	0	0	0	0.246635	0	0	0	0	0	0	0	0	0	0	0	0	0	0	0	0	0	0	0	0	0
K07263	0	0	0	0	0	0	0	0	0	0	0	0	0	0	0	0	0	0	0	0	0	0	0	0	0	0	0	0.268	0	0	0	0	0	0	0	0	0	0	0	0	0	0	0	0	0	0	0	0	0
K07273	0	0	0	0	0	0	0	0	0	0	0	0	0	0	0	0	0	0	0	0	0	0	0	0	0	0	0	0.330865	0	0	0	0	0	0	0	0	0	0	0	0	0	0	0	0	0	0	0	0	0
K07284	0	0	0	0	0	0	0	0	0	0	0	0	0	0	0	0	0	0	0	0	0	0	0	0	0	0	0	0.287686	0	0	0	0	0	0	0	0	0	0	0	0	0	0	0	0	0	0	0	0	0
K07304	0	0	0	0	0	0	0	0	0	0	0	0	0	0	0	0	0	0	0	0	0	0	0	0	0	0	0	0.233533	0	0	0	0	0	0	0	0	0	0	0	0	0	0	0	0	0	0	0	0	0
K07444	0	0	0	0	0	0	0	0	0	0	0	0	0	0	0	0	0	0	0	0	0	0	0	0	0	0	0	0.187478	0	0	0	0	0	0	0	0	0	0	0	0	0	0	0	0	0	0	0	0	0
K07447	0	0	0	0	0	0	0	0	0	0	0	0	0	0	0	0	0	0	0	0	0	0	0	0	0	0	0	0.193261	0	0	0	0	0	0	0	0	0	0	0	0	0	0	0	0	0	0	0	0	0
K07451	0	0	0	0	0	0	0	0	0	0	0	0	0	0	0	0	0	0	0	0	0	0	0	0	0	0	0	0.239808	0	0	0	0	0	0	0	0	0	0	0	0	0	0	0	0	0	0	0	0	0
K07461	0	0	0	0	0	0	0	0	0	0	0	0	0	0	0	0	0	0	0	0	0	0	0	0	0	0	0	0.216048	0	0	0	0	0	0	0	0	0	0	0	0	0	0	0	0	0	0	0	0	0
K07481	0	0	0	5.35375	0	0	0	0	0	0	0	0	0	0	0	23.365	0	0	0	0	6.75824	0	0	0	0	0	0	0	0	47.4231	0	0	0	0	0	0	0	0	0	5.42843	0	0	0	42.7716	43.2185	6.05893	0	0	0
K07482	0	0	0	0	0	0	0	0	0	0	0	0	0	0	0	0	0	0	0	0	12.813	0	0	0	0	0	0	0	0	4.24565	0	0	0	0	0	0	0	0	0	13.2652	0	0	0	3.49814	3.32294	12.8083	0	0	0
K07483	0	0	0	8.72758	0	0	0	0	0	0	0	0	0	0	0	11.1147	0	0	0	0	13.1389	0	0	0	0	0	0	0.196215	0	0	0	0	0	0	10.3029	0	0	0	0	13.1247	0	0	0	0	0	8.44036	0	0	0
K07485	0	0	0	0	0	0	0	0	0	100	0	0	0	0	0	0	0	0	0	0	0	0	0	0	0	0	0	0	0	0	0	0	0	0	0	0	0	100	0	0	100	0	0	0	0	0	0	0	0
K07486	0	50.8164	0	28.8735	0	44.919	0	55.6681	0	0	0	0	0	0	0	17.4944	0	0	0	0	21.6902	0	0	0	0	0	0	0.927029	16.7965	6.50254	0	0	0	0	59.7482	0	0	0	0	20.3197	0	0	0	12.0323	8.56337	21.7806	54.6659	0	0
K07487	0	0	0	0	0	0	0	0	0	0	0	0	0	0	0	0	0	0	0	0	18.9517	0	0	0	0	0	0	0	0	12.7975	0	0	0	0	0	0	0	0	0	18.4962	0	0	0	9.11887	11.3352	19.0408	0	0	0
K07491	0	0	0	0	0	0	0	0	0	0	0	0	0	0	0	0	0	0	0	0	0	0	0	0	0	0	0	0	0	0	0	0	0	0	0	0	0	0	0	0	0	0	0	0	0	0	45.3341	0	0
K07493	0	0	0	0	0	0	0	0	0	0	0	0	0	0	0	0	0	0	0	0	14.0246	0	0	0	0	0	0	0	0	6.56079	0	0	0	0	0	0	0	0	0	12.7022	0	28.2177	0	13.8437	6.44012	14.8362	0	0	0
K07497	0	0	0	12.0459	0	9.66278	0	0	0	0	0	0	0	0	0	15.5249	0	0	0	0	12.6234	0	0	15.402	0	0	0	0.282989	0	4.87525	0	0	0	0	12.2795	0	0	0	0	11.7227	0	0	0	3.11263	4.09908	11.7268	0	0	0
K07506	0	0	0	0	0	0	0	0	0	0	0	0	0	0	0	0	0	0	0	0	0	0	0	0	0	0	0	0.221141	0	0	0	0	0	0	0	0	0	0	0	0	0	0	0	0	0	0	0	0	0
K07560	0	0	0	0	0	0	0	0	0	0	0	0	0	0	0	0	0	0	0	0	0	0	0	0	0	0	0	0.263212	0	0	0	0	0	0	0	0	0	0	0	0	0	0	0	0	0	0	0	0	0
K07705	0	0	0	0	0	0	0	0	0	0	0	0	0	0	0	0	0	0	0	0	0	0	0	0	0	0	0	0.216907	0	0	0	0	0	0	0	0	0	0	0	0	0	0	0	0	0	0	0	0	0
K07706	0	0	0	0	0	0	0	0	0	0	0	0	0	0	0	0	0	0	0	0	0	0	0	0	0	0	0	0.240579	0	0	0	0	0	0	0	0	0	0	0	0	0	0	0	0	0	0	0	0	0
K07720	0	0	0	0	0	0	0	0	0	0	0	0	0	0	0	0	0	0	0	0	0	0	0	0	0	0	0	0.296528	0	0	0	0	0	0	0	0	0	0	0	0	0	0	0	0	0	0	0	0	0
K07727	0	0	0	0	0	0	0	0	0	0	0	0	0	0	0	0	0	0	0	0	0	0	0	0	0	0	0	0.766359	0	0	0	0	0	0	0	0	0	0	0	0	0	0	0	0	0	0	0	0	0
K07729	0	0	0	0	0	0	0	0	0	0	0	0	0	0	0	0	0	0	0	0	0	0	0	0	0	0	0	0.241226	0	0	0	0	0	0	0	0	0	0	0	0	0	0	0	0	0	0	0	0	0
K07741	0	0	0	0	0	0	0	0	0	0	0	0	0	0	0	0	0	0	0	0	0	0	0	0	0	0	0	0.842423	0	0	0	0	0	0	0	0	0	0	0	0	0	0	0	0	0	0	0	0	0
K07742	0	0	0	0	0	0	0	0	0	0	0	0	0	0	0	0	0	0	0	0	0	0	0	0	0	0	0	0.499675	0	0	0	0	0	0	0	0	0	0	0	0	0	0	0	0	0	0	0	0	0
K08217	0	0	0	0	0	0	0	0	0	0	0	0	0	0	0	0	0	0	0	0	0	0	0	0	0	0	0	0.650557	0	0	0	0	0	0	0	0	0	0	0	0	0	0	0	0	0	0	0	0	0
K08221	0	0	0	0	0	0	0	0	0	0	0	0	0	0	0	0	0	0	0	0	0	0	0	0	0	0	0	0.670096	0	0	0	0	0	0	0	0	0	0	0	0	0	0	0	0	0	0	0	0	0
K08282	0	0	0	0	0	0	0	0	0	0	0	0	0	0	0	0	0	0	0	0	0	0	0	0	0	0	0	0.215833	0	0	0	0	0	0	0	0	0	0	0	0	0	0	0	0	0	0	0	0	0
K08681	0	0	0	0	0	0	0	0	0	0	0	0	0	0	0	0	0	0	0	0	0	0	0	0	0	0	0	0.221947	0	0	0	0	0	0	0	0	0	0	0	0	0	0	0	0	0	0	0	0	0
K08998	0	0	0	0	0	0	0	0	0	0	0	0	0	0	0	0	0	0	0	0	0	0	0	0	0	0	0	0.235337	0	0	0	0	0	0	0	0	0	0	0	0	0	0	0	0	0	0	0	0	0
K09747	0	0	0	0	0	0	0	0	0	0	0	0	0	0	0	0	0	0	0	0	0	0	0	0	0	0	0	0.253573	0	0	0	0	0	0	0	0	0	0	0	0	0	0	0	0	0	0	0	0	0
K09748	0	0	0	0	0	0	0	0	0	0	0	0	0	0	0	0	0	0	0	0	0	0	0	0	0	0	0	0.283556	0	0	0	0	0	0	0	0	0	0	0	0	0	0	0	0	0	0	0	0	0
K09761	0	0	0	0	0	0	0	0	0	0	0	0	0	0	0	0	0	0	0	0	0	0	0	0	0	0	0	0.294282	0	0	0	0	0	0	0	0	0	0	0	0	0	0	0	0	0	0	0	0	0
K09816	0	0	0	0	0	0	0	0	0	0	0	0	0	0	0	0	0	0	0	0	0	0	0	0	0	0	0	0.190589	0	0	0	0	0	0	0	0	0	0	0	0	0	0	0	0	0	0	0	0	0
K09825	0	0	0	0	0	0	0	0	0	0	0	0	0	0	0	0	0	0	0	0	0	0	0	0	0	0	0	0.282829	0	0	0	0	0	0	0	0	0	0	0	0	0	0	0	0	0	0	0	0	0
K09882	0	0	0	0	0	0	0	0	0	0	0	0	0	0	0	0	0	0	0	0	0	0	0	0	0	0	0	0	0	5.82467	0	0	0	0	0	0	0	0	0	0	0	0	0	2.54147	6.60956	0	0	0	0
K09903	0	0	0	0	0	0	0	0	0	0	0	0	0	0	0	0	0	0	0	0	0	0	0	0	0	0	0	0.198564	0	0	0	0	0	0	0	0	0	0	0	0	0	0	0	0	0	0	0	0	0
K09951	0	0	0	0	0	0	0	0	0	0	0	0	0	0	0	0	0	0	0	0	0	0	0	0	0	0	0	0.271578	0	0	0	0	0	0	0	0	0	0	0	0	0	0	0	0	0	0	0	0	0
K09962	0	0	0	0	0	0	0	0	0	0	0	0	0	0	0	0	0	0	0	0	0	0	0	0	0	0	0	0.201012	0	0	0	0	0	0	0	0	0	0	0	0	0	0	0	0	0	0	0	0	0
K09976	0	0	0	0	0	0	0	0	0	0	0	0	0	0	0	0	0	0	0	0	0	0	0	0	0	0	0	0.190026	0	0	0	0	0	0	0	0	0	0	0	0	0	0	0	0	0	0	0	0	0
K10038	0	0	0	0	0	0	0	0	0	0	0	0	0	0	0	0	0	0	0	0	0	0	0	0	0	0	0	0.219703	0	0	0	0	0	0	0	0	0	0	0	0	0	0	0	0	0	0	0	0	0
K10040	0	0	0	0	0	0	0	0	0	0	0	0	0	0	0	0	0	0	0	0	0	0	0	0	0	0	0	0.419192	0	0	0	0	0	0	0	0	0	0	0	0	0	0	0	0	0	0	0	0	0
K10119	0	0	0	0	0	0	0	0	0	0	0	0	0	0	0	0	0	0	0	0	0	0	0	0	0	0	0	0.228682	0	0	0	0	0	0	0	0	0	0	0	0	0	0	0	0	0	0	0	0	0
K10241	0	0	0	0	0	0	0	0	0	0	0	0	0	0	0	0	0	0	0	0	0	0	0	0	0	0	0	0.250286	0	0	0	0	0	0	0	0	0	0	0	0	0	0	0	0	0	0	0	0	0
K10242	0	0	0	0	0	0	0	0	0	0	0	0	0	0	0	0	0	0	0	0	0	0	0	0	0	0	0	0.18811	0	0	0	0	0	0	0	0	0	0	0	0	0	0	0	0	0	0	0	0	0
K10441	0	0	0	0	0	0	0	0	0	0	0	0	0	0	0	0	0	0	0	0	0	0	0	0	0	0	0	0.247231	0	0	0	0	0	0	0	0	0	0	0	0	0	0	0	0	0	0	0	0	0
K10563	0	0	0	0	0	0	0	0	0	0	0	0	0	0	0	0	0	0	0	0	0	0	0	0	0	0	0	0.249482	0	0	0	0	0	0	0	0	0	0	0	0	0	0	0	0	0	0	0	0	0
K10679	0	0	0	0	0	0	0	0	0	0	0	0	0	0	0	0	0	0	0	0	0	0	0	0	0	0	0	0.190655	0	0	0	0	0	0	0	0	0	0	0	0	0	0	0	0	0	0	0	0	0
K10716	0	0	0	0	0	0	0	0	0	0	0	0	0	0	0	0	0	0	0	0	0	0	0	0	0	0	0	0.26114	0	0	0	0	0	0	0	0	0	0	0	0	0	0	0	0	0	0	0	0	0
K10804	0	0	0	0	0	0	0	0	0	0	0	0	0	0	0	0	0	0	0	0	0	0	0	0	0	0	0	0.247883	0	0	0	0	0	0	0	0	0	0	0	0	0	0	0	0	0	0	0	0	0
K10914	0	0	0	0	0	0	0	0	0	0	0	0	0	0	0	0	0	0	0	0	0	0	0	0	0	0	0	0.194304	0	0	0	0	0	0	0	0	0	0	0	0	0	0	0	0	0	0	0	0	0
K10947	0	0	0	0	0	0	0	0	0	0	0	0	0	0	0	0	0	0	0	0	0	0	0	0	0	0	0	0.475574	0	0	0	0	0	0	0	0	0	0	0	0	0	0	0	0	0	0	0	0	0
K10960	0	0	0	5.20844	0	0	0	0	0	0	0	0	0	0	0	0	0	0	0	0	0	0	0	0	0	0	0	0	0	0	0	0	0	0	0	0	0	0	0	0	0	0	0	0	0	0	0	0	0
K11047	0	0	0	0	0	0	0	0	0	0	0	0	0	0	0	0	0	0	0	0	0	0	0	0	0	0	0	0.210481	0	0	0	0	0	0	0	0	0	0	0	0	0	0	0	0	0	0	0	0	0
K11048	0	0	0	0	0	0	0	0	0	0	0	0	0	0	0	0	0	0	0	0	0	0	0	0	0	0	0	0.230345	0	0	0	0	0	0	0	0	0	0	0	0	0	0	0	0	0	0	0	0	0
K11050	0	0	0	0	0	0	0	0	0	0	0	0	0	0	0	0	0	0	0	0	0	0	0	0	0	0	0	0.855732	0	0	0	0	0	0	0	0	0	0	0	0	0	0	0	0	0	0	0	0	0
K11051	0	0	0	0	0	0	0	0	0	0	0	0	0	0	0	0	0	0	0	0	0	0	0	0	0	0	0	0.348905	0	0	0	0	0	0	0	0	0	0	0	0	0	0	0	0	0	0	0	0	0
K11145	0	0	0	0	0	0	0	0	0	0	0	0	0	0	0	0	0	0	0	0	0	0	0	0	0	0	0	0.22448	0	0	0	0	0	0	0	0	0	0	0	0	0	0	0	0	0	0	0	0	0
K11212	0	0	0	0	0	0	0	0	0	0	0	0	0	0	0	0	0	0	0	0	0	0	0	0	0	0	0	0.33895	0	0	0	0	0	0	0	0	0	0	0	0	0	0	0	0	0	0	0	0	0
K11616	0	0	0	0	0	0	0	0	0	0	0	0	0	0	0	0	0	0	0	0	0	0	0	0	0	0	0	0.20021	0	0	0	0	0	0	0	0	0	0	0	0	0	0	0	0	0	0	0	0	0
K11617	0	0	0	0	0	0	0	0	0	0	0	0	0	0	0	0	0	0	0	0	0	0	0	0	0	0	0	0.19801	0	0	0	0	0	0	0	0	0	0	0	0	0	0	0	0	0	0	0	0	0
K11621	0	0	0	0	0	0	0	0	0	0	0	0	0	0	0	0	0	0	0	0	0	0	0	0	0	0	0	0.248118	0	0	0	0	0	0	0	0	0	0	0	0	0	0	0	0	0	0	0	0	0
K11746	0	0	0	0	0	0	0	0	0	0	0	0	0	0	0	0	0	0	0	0	0	0	0	0	0	0	0	0.253083	0	0	0	0	0	0	0	0	0	0	0	0	0	0	0	0	0	0	0	0	0
K11753	0	0	0	0	0	0	0	0	0	0	0	0	0	0	0	0	0	0	0	0	0	0	0	0	0	0	0	0.222198	0	0	0	0	0	0	0	0	0	0	0	0	0	0	0	0	0	0	0	0	0
K11904	0	0	0	0	0	0	0	0	0	0	0	0	0	0	0	0	0	0	0	0	0	0	0	0	0	0	0	0	17.4247	0	0	0	0	0	0	0	0	0	0	0	0	0	0	0	0	0	0	0	0
K11991	0	0	0	0	0	0	0	0	0	0	0	0	0	0	0	0	0	0	0	0	0	0	0	0	0	0	0	0.264179	0	0	0	0	0	0	0	0	0	0	0	0	0	0	0	0	0	0	0	0	0
K12267	0	0	0	0	0	0	0	0	0	0	0	0	0	0	0	0	0	0	0	0	0	0	0	0	0	0	0	0.187437	0	0	0	0	0	0	0	0	0	0	0	0	0	0	0	0	0	0	0	0	0
K12296	0	0	0	0	0	0	0	0	0	0	0	0	0	0	0	0	0	0	0	0	0	0	0	0	0	0	0	0.545595	0	0	0	0	0	0	0	0	0	0	0	0	0	0	0	0	0	0	0	0	0
K13052	0	0	0	0	0	0	0	0	0	0	0	0	0	0	0	0	0	0	0	0	0	0	0	0	0	0	0	0.193957	0	0	0	0	0	0	0	0	0	0	0	0	0	0	0	0	0	0	0	0	0
K13730	0	0	0	0	0	0	0	0	0	0	0	0	0	0	0	0	0	0	0	0	0	0	0	0	0	0	0	0.263048	0	0	0	0	0	0	0	0	0	0	0	0	0	0	0	0	0	0	0	0	0
K14052	0	0	0	0	0	0	0	0	0	0	0	0	0	0	0	0	0	0	0	0	0	0	0	0	0	0	0	0.229531	0	0	0	0	0	0	0	0	0	0	0	0	0	0	0	0	0	0	0	0	0
K14059	0	0	0	0	0	0	0	0	0	0	0	0	0	0	0	0	0	0	0	0	0	0	0	0	0	0	0	0.639678	0	0	0	0	0	0	0	0	0	0	0	0	0	0	0	0	0	0	0	0	0
K14155	0	0	0	0	0	0	0	0	0	0	0	0	0	0	0	0	0	0	0	0	0	0	0	0	0	0	0	0.200292	0	0	0	0	0	0	0	0	0	0	0	0	0	0	0	0	0	0	0	0	0
K14188	0	0	0	0	0	0	0	0	0	0	0	0	0	0	0	0	0	0	0	0	0	0	0	0	0	0	0	0.232885	0	0	0	0	0	0	0	0	0	0	0	0	0	0	0	0	0	0	0	0	0
K14645	0	0	0	0	0	0	0	0	0	0	0	0	0	0	0	0	0	0	0	0	0	0	0	0	0	0	0	0.246934	0	0	0	0	0	0	0	0	0	0	0	0	0	0	0	0	0	0	0	0	0
K14742	0	0	0	0	0	0	0	0	0	0	0	0	0	0	0	0	0	0	0	0	0	0	0	0	0	0	0	0.188875	0	0	0	0	0	0	0	0	0	0	0	0	0	0	0	0	0	0	0	0	0
K14989	0	0	0	0	0	0	0	0	0	0	0	0	0	0	0	0	0	0	0	0	0	0	0	0	0	0	0	0.228064	0	0	0	0	0	0	0	0	0	0	0	0	0	0	0	0	0	0	0	0	0
K15051	0	0	0	0	0	0	0	0	0	0	0	0	0	0	0	0	0	0	0	0	0	0	0	0	0	0	0	0.21011	0	0	0	0	0	0	0	0	0	0	0	0	0	0	0	0	0	0	0	0	0
K15256	0	0	0	0	0	0	0	0	0	0	0	0	0	0	0	0	0	0	0	0	0	0	0	0	0	0	0	0	0	0	0	0	0	0	0	0	0	0	0	0	0	0	0	0	0	0	0	0	0
K15383	0	0	0	0	0	0	0	0	0	0	0	0	0	0	0	0	0	0	0	0	0	0	0	0	0	0	0	0.196471	0	0	0	0	0	0	0	0	0	0	0	0	0	0	0	0	0	0	0	0	0
K15582	0	0	0	0	0	0	0	0	0	0	0	0	0	0	0	0	0	0	0	0	0	0	0	0	0	0	0	0.228441	0	0	0	0	0	0	0	0	0	0	0	0	0	0	0	0	0	0	0	0	0
K15583	0	0	0	0	0	0	0	0	0	0	0	0	0	0	0	0	0	0	0	0	0	0	0	0	0	0	0	0.212563	0	0	0	0	0	0	0	0	0	0	0	0	0	0	0	0	0	0	0	0	0
K15634	0	0	0	0	0	0	0	0	0	0	0	0	0	0	0	0	0	0	0	0	0	0	0	0	0	0	0	0.579746	0	0	0	0	0	0	0	0	0	0	0	0	0	0	0	0	0	0	0	0	0
K15973	0	0	0	0	0	0	0	0	0	0	0	0	0	0	0	0	0	0	0	0	0	0	0	0	0	0	0	0.991775	0	0	0	0	0	0	0	0	0	0	0	0	0	0	0	0	0	0	0	0	0
K15976	0	0	0	0	0	0	0	0	0	0	0	0	0	0	0	0	0	0	0	0	0	0	0	0	0	0	0	0.344809	0	0	0	0	0	0	0	0	0	0	0	0	0	0	0	0	0	0	0	0	0
K16028	0	0	0	0	0	0	0	0	0	0	0	0	0	0	0	0	0	0	0	0	0	0	0	0	0	0	0	0.343085	0	0	0	0	0	0	0	0	0	0	0	0	0	0	0	0	0	0	0	0	0
K16326	0	0	0	0	0	0	0	0	0	0	0	0	0	0	0	0	0	0	0	0	0	0	0	0	0	0	0	0.247676	0	0	0	0	0	0	0	0	0	0	0	0	0	0	0	0	0	0	0	0	0
K16509	0	0	0	0	0	0	0	0	0	0	0	0	0	0	0	0	0	0	0	0	0	0	0	0	0	0	0	0.382544	0	0	0	0	0	0	0	0	0	0	0	0	0	0	0	0	0	0	0	0	0
K16511	0	0	0	0	0	0	0	0	0	0	0	0	0	0	0	0	0	0	0	0	0	0	0	0	0	0	0	0.201645	0	0	0	0	0	0	0	0	0	0	0	0	0	0	0	0	0	0	0	0	0
K16785	0	0	0	0	0	0	0	0	0	0	0	0	0	0	0	0	0	0	0	0	0	0	0	0	0	0	0	0.437303	0	0	0	0	0	0	0	0	0	0	0	0	0	0	0	0	0	0	0	0	0
K16923	0	0	0	0	0	0	0	0	0	0	0	0	0	0	0	0	0	0	0	0	0	0	0	0	0	0	0	0.226309	0	0	0	0	0	0	0	0	0	0	0	0	0	0	0	0	0	0	0	0	0
K16960	0	0	0	0	0	0	0	0	0	0	0	0	0	0	0	0	0	0	0	0	0	0	0	0	0	0	0	0.195073	0	0	0	0	0	0	0	0	0	0	0	0	0	0	0	0	0	0	0	0	0
K17076	0	0	0	0	0	0	0	0	0	0	0	0	0	0	0	0	0	0	0	0	0	0	0	0	0	0	0	0.198034	0	0	0	0	0	0	0	0	0	0	0	0	0	0	0	0	0	0	0	0	0
K17077	0	0	0	0	0	0	0	0	0	0	0	0	0	0	0	0	0	0	0	0	0	0	0	0	0	0	0	0.276023	0	0	0	0	0	0	0	0	0	0	0	0	0	0	0	0	0	0	0	0	0
K17363	0	0	0	0	0	0	0	0	0	0	0	0	0	0	0	0	0	0	0	0	0	0	0	0	0	0	0	0.194381	0	0	0	0	0	0	0	0	0	0	0	0	0	0	0	0	0	0	0	0	0
K17467	0	0	0	0	0	0	0	0	0	0	0	0	0	0	0	0	0	0	0	0	0	0	0	0	0	0	0	0.19764	0	0	0	0	0	0	0	0	0	0	0	0	0	0	0	0	0	0	0	0	0
K17758	0	0	0	0	0	0	0	0	0	0	0	0	0	0	0	0	0	0	0	0	0	0	0	0	0	0	0	0.314129	0	0	0	0	0	0	0	0	0	0	0	0	0	0	0	0	0	0	0	0	0
K18907	0	0	0	0	0	0	0	0	0	0	0	0	0	0	0	0	0	0	0	0	0	0	0	0	0	0	0	0.310343	0	0	0	0	0	0	0	0	0	0	0	0	0	0	0	0	0	0	0	0	0
K18909	0	0	0	0	0	0	0	0	0	0	0	0	0	0	0	0	0	0	0	0	0	0	0	0	0	0	0	0.20617	0	0	0	0	0	0	0	0	0	0	0	0	0	0	0	0	0	0	0	0	0
K18954	0	0	0	0	0	0	0	0	0	0	0	0	0	0	0	0	0	0	0	0	0	0	0	0	0	0	0	0.517509	0	0	0	0	0	0	0	0	0	0	0	0	0	0	0	0	0	0	0	0	0
K19081	0	0	0	0	0	0	0	0	0	0	0	0	0	0	0	0	0	0	0	0	0	0	0	0	0	0	0	0.192277	0	0	0	0	0	0	0	0	0	0	0	0	0	0	0	0	0	0	0	0	0
K19225	0	0	0	0	0	0	0	0	0	0	0	0	0	0	0	0	0	0	0	0	0	0	0	0	0	0	0	0.21867	0	0	0	0	0	0	0	0	0	0	0	0	0	0	0	0	0	0	0	0	0
K19340	0	0	0	0	0	0	0	0	0	0	0	0	0	0	0	0	0	0	0	0	0	0	0	0	0	0	0	0.261541	0	0	0	0	0	0	0	0	0	0	0	0	0	0	0	0	0	0	0	0	0
K19577	0	0	0	0	0	0	0	0	0	0	0	0	0	0	0	0	0	0	0	0	0	0	0	0	0	0	0	0.210079	0	0	0	0	0	0	0	0	0	0	0	0	0	0	0	0	0	0	0	0	0
K20074	0	0	0	0	0	0	0	0	0	0	0	0	0	0	0	0	0	0	0	0	0	0	0	0	0	0	0	0.186125	0	0	0	0	0	0	0	0	0	0	0	0	0	0	0	0	0	0	0	0	0
K20342	0	0	0	0	0	0	0	0	0	0	0	0	0	0	0	0	0	0	0	0	0	0	0	0	0	0	0	0.205028	0	0	0	0	0	0	0	0	0	0	0	0	0	0	0	0	0	0	0	0	0
K20345	0	0	0	0	0	0	0	0	0	0	0	0	0	0	0	0	0	0	0	0	0	0	0	0	0	0	0	0.200889	0	0	0	0	0	0	0	0	0	0	0	0	0	0	0	0	0	0	0	0	0
K20373	0	0	0	0	0	0	0	0	0	0	0	0	0	0	0	0	0	0	0	0	0	0	0	0	0	0	0	0.202357	0	0	0	0	0	0	0	0	0	0	0	0	0	0	0	0	0	0	0	0	0
K20374	0	0	0	0	0	0	0	0	0	0	0	0	0	0	0	0	0	0	0	0	0	0	0	0	0	0	0	0.214537	0	0	0	0	0	0	0	0	0	0	0	0	0	0	0	0	0	0	0	0	0
K20385	0	0	0	0	0	0	0	0	0	0	0	0	0	0	0	0	0	0	0	0	0	0	0	0	0	0	0	0.39385	0	0	0	0	0	0	0	0	0	0	0	0	0	0	0	0	0	0	0	0	0
K20861	0	0	0	0	0	0	0	0	0	0	0	0	0	0	0	0	0	0	0	0	0	0	0	0	0	0	0	0.438277	0	0	0	0	0	0	0	0	0	0	0	0	0	0	0	0	0	0	0	0	0
K20881	0	0	0	0	0	0	0	0	0	0	0	0	0	0	0	0	0	0	0	0	0	0	0	0	0	0	0	0.393362	0	0	0	0	0	0	0	0	0	0	0	0	0	0	0	0	0	0	0	0	0
K21064	0	0	0	0	0	0	0	0	0	0	0	0	0	0	0	0	0	0	0	0	0	0	0	0	0	0	0	0.9178	0	0	0	0	0	0	0	0	0	0	0	0	0	0	0	0	0	0	0	0	0
K21138	0	0	0	0	0	0	0	0	0	0	0	0	0	0	0	0	0	0	0	0	0	0	0	0	0	0	0	0.217603	0	0	0	0	0	0	0	0	0	0	0	0	0	0	0	0	0	0	0	0	0
K21449	0	0	0	0	0	0	0	0	0	0	0	0	0	0	0	0	0	0	0	0	0	0	0	0	0	0	0	0.657028	0	0	0	0	0	0	0	0	0	0	0	0	0	0	0	0	0	0	0	0	0
K21600	0	0	0	0	0	0	0	0	0	0	0	0	0	0	0	0	0	0	0	0	0	0	0	0	0	0	0	0.232837	0	0	0	0	0	0	0	0	0	0	0	0	0	0	0	0	0	0	0	0	0
K21688	0	0	0	0	0	0	0	0	0	0	0	0	0	0	0	0	0	0	0	0	0	0	0	0	0	0	0	0.288904	0	0	0	0	0	0	0	0	0	0	0	0	0	0	0	0	0	0	0	0	0
K21745	0	0	0	0	0	0	0	0	0	0	0	0	0	0	0	0	0	0	0	0	0	0	0	0	0	0	0	0.233241	0	0	0	0	0	0	0	0	0	0	0	0	0	0	0	0	0	0	0	0	0
K21755	0	0	0	0	0	0	0	0	0	0	0	0	0	0	0	0	0	0	0	0	0	0	0	0	0	0	0	0.224504	0	0	0	0	0	0	0	0	0	0	0	0	0	0	0	0	0	0	0	0	0
K21757	0	0	0	0	0	0	0	0	0	0	0	0	0	0	0	0	0	0	0	0	0	0	0	0	0	0	0	0.692946	0	0	0	0	0	0	0	0	0	0	0	0	0	0	0	0	0	0	0	0	0
K21900	0	0	0	0	0	0	0	0	0	0	0	0	0	0	0	0	0	0	0	0	0	0	0	0	0	0	0	0.244783	0	0	0	0	0	0	0	0	0	0	0	0	0	0	0	0	0	0	0	0	0
K21903	0	0	0	0	0	0	0	0	0	0	0	0	0	0	0	0	0	0	0	0	0	0	0	0	0	0	0	0.23617	0	0	0	0	0	0	0	0	0	0	0	0	0	0	0	0	0	0	0	0	0
K21977	0	0	0	0	0	0	0	0	0	0	0	0	0	0	0	0	0	0	0	0	0	0	0	0	0	0	0	0.406182	0	0	0	0	0	0	0	0	0	0	0	0	0	0	0	0	0	0	0	0	0
K22299	0	0	0	0	0	0	0	0	0	0	0	0	0	0	0	0	0	0	0	0	0	0	0	0	0	0	0	0.24116	0	0	0	0	0	0	0	0	0	0	0	0	0	0	0	0	0	0	0	0	0
K22441	0	0	0	0	0	0	0	0	0	0	0	0	0	0	0	0	0	0	0	0	0	0	0	0	0	0	0	0.303513	0	0	0	0	0	0	0	0	0	0	0	0	0	0	0	0	0	0	0	0	0
K22994	0	0	0	0	0	0	0	0	0	0	0	0	0	0	0	0	0	0	0	0	0	0	0	0	0	0	0	0.328779	0	0	0	0	0	0	0	0	0	0	0	0	0	0	0	0	0	0	0	0	0
K23059	0	0	0	0	0	0	0	0	0	0	0	0	0	0	0	0	0	0	0	0	0	0	0	0	0	0	0	0.405278	0	0	0	0	0	0	0	0	0	0	0	0	0	0	0	0	0	0	0	0	0
K23248	0	0	0	5.49665	0	0	0	0	0	0	0	0	0	0	0	0	0	0	0	0	0	0	0	0	0	0	0	0	0	0	0	0	0	0	0	0	0	0	0	0	0	0	0	0	0	0	0	0	0
K23775	0	0	0	0	0	0	0	0	0	0	0	0	0	0	0	0	0	0	0	0	0	0	0	0	0	0	0	0.433611	0	0	0	0	0	0	0	0	0	0	0	0	0	0	0	0	0	0	0	0	0
K24180	0	0	0	0	0	0	0	0	0	0	0	0	0	0	0	0	0	0	0	0	0	0	0	0	0	0	0	0.246651	0	0	0	0	0	0	0	0	0	0	0	0	0	0	0	0	0	0	0	0	0
K24950	0	0	0	0	0	0	0	0	0	0	0	0	0	0	0	0	0	0	0	0	0	0	0	0	0	0	0	0.256237	0	0	0	0	0	0	0	0	0	0	0	0	0	0	0	0	0	0	0	0	0
K25232	0	0	0	0	0	0	0	0	0	0	0	0	0	0	0	0	0	0	0	0	0	0	0	0	0	0	0	0.439927	0	0	0	0	0	0	0	0	0	0	0	0	0	0	0	0	0	0	0	0	0
K25307	0	0	0	0	0	0	0	0	0	0	0	0	0	0	0	0	0	0	0	0	0	0	0	0	0	0	0	0.287015	0	0	0	0	0	0	0	0	0	0	0	0	0	0	0	0	0	0	0	0	0
K25619	0	0	0	0	0	0	0	0	0	0	0	0	0	0	0	0	0	0	0	0	0	0	0	0	0	0	0	0.549596	0	0	0	0	0	0	0	0	0	0	0	0	0	0	0	0	0	0	0	0	0
K25706	0	0	0	0	0	0	0	0	0	0	0	0	0	0	0	0	0	0	0	0	0	0	0	0	0	0	0	0.201436	0	0	0	0	0	0	0	0	0	0	0	0	0	0	0	0	0	0	0	0	0
[truncated: 19 more columns]
